# Supplementary material for: Influence of pig farming on human Gut Microbiota: role of airborne microbial communities
Source: Gut Microbes. 2021 Jun 1;13(1):1927634. doi: 10.1080/19490976.2021.1927634 (PMC8172160; doi:10.1080/19490976.2021.1927634)
Supplement: Supplemental Material [file KGMI_A_1927634_SM6717.zip]

Archive with 3 entries (2 files):
- Supplementary information/
- Supplementary information/Figures_S1_and_S2.pdf
- Supplementary information/Supplementary_tables_v5_revisions.xlsx
