# Supplementary material for: Influence of pig farming on human Gut Microbiota: role of airborne microbial communities
Source: Gut Microbes. 2021 Jun 1;13(1):1927634. doi: 10.1080/19490976.2021.1927634 (PMC8172160; doi:10.1080/19490976.2021.1927634)
Supplement: Supplemental Material [file KGMI_A_1927634_SM6717.zip › Supplementary information/Supplementary_tables_v5_revisions.xlsx]

## Sheet: S1
Supplementary table 1: Characteristics of the study population
pig farm ID	nr of sequenced farm workers	exposure	mean age of workers (SD)	mean nr of reads (SD)	nr of sampled pigs (suckling)	mean nr of reads (SD)	nr of sampled pigs (weaning)	mean nr of reads (SD)	nr of sampled pigs (fattenining)	mean nr of reads (SD)	nr of air samples (weaning unit)	nr of air samples (fattening unit)	mean nr of reads (SD)
1	3	high/ high/ low	42.3 (15.9)	83831 (33036.9)	4	124646.5 (99375.51343)	4	110477 (18329.7)	4	79354.3 (25279.5)	1	1	133016 (2456.5)
2	2	medium/ low	67.5 (3.5)	92377.5 (4886.8)	4	100874.5 (30708.78841)	4	121999.8 (60258.1)	4	90178.5 (38025.3)	1	1	123663.5 (6322.2)
4	2	high/ low	32 (18.4)	128665.7 (19344.2)	4	134673.25 (74749.34565)	4	119981.8 (26456.5)	4	86009.8 (21921.1)	1	1	132619.5 (7795.9)
6	4	high/ high/ NA/ low	39.3 (20.3)	156018.8 (56940.6)	4	126437.75 (27134.04021)	4	142236.5 (58876.8)	4	86830.5 (45929.9)	1	1	160511 (49752.1)
7	1	low	31	78892
8	2	low/ medium	60.5 (6.4)	91063 (5823.7)
12	5	high/ high/ high/ high/ high	47.8 (14)	52806.6 (19094.8)	4	101760.5 (44932.50473)	4	102604 (26352.4)	4	55410 (27390.6)	1		120975
13	1	medium	38	101686	4	99431.5 (63491.3)	4	125538.3 (40340.8)	4	90200.5 (52374.2)	1	1	103276.5 (12116.3)
14	3	medium/ low/ low	50.7 (6.5)	101663.7 (17136.7)
15	2	high/ high	59 (12.7)	152439.5 (4077.9)
16	2	NA/ low/ medium	61	96188 (813.2)
17	1	NA	35	135688	4	124232 (46859.2)	4	113687.5 (39888.3)	4	131931.8 (28972.8)	1	1	146219 (4006.5)
18	1	low	67	160703
19	1	low	49	140628
20	1	low	65	156836
21	1	high	59	68714	4	119876.5 (54715.8)	4	138429.5 (60149.1)	4	111945.5 (42166.2)	1	1	162407.5 (53148.3)
22	5	low/ low/ low/ low/ medium	62 (13.8)	105333.8 (56553.9)
23	5	low/ medium/ low/ medium/ medium	49.8 (18.6)	95993.2 (41596.7)	4	147784 (19646.1)	4	90216.3 (56792.9)	4	109567.3 (47299.4)
25	2	high/ medium	33	169849 (16864.5)
26	4	low/ high/ low/ NA	55.7 (8.7)	161612 (23621.8)
27	1	low	58	121852
28	2	medim/ NA	30	94388.5 (29915.6)	4	123702.5 (16281.1)	4	121503.8 (22594.9)	4	139416.3 (7073.2)	1		114371
29	2	low/ low	41 (11.3)	93499.5 (18501.4)
30	1	medium	26	181959	4	101669 (22306.7)	4	96694.8 (18574.6)	4	117589.3 (99625.8)	1	1	122124.5 (29058.6)
31	3	low/ low/ low	23 (6.1)	80376.3 (5234.6)
32	2	high/ low	37	72427.5 (29987.7)	4	147112 (129050.8)	4	110744 (65977.5)	4	101358.5 (19814.6)		1	136908
cow farm ID	59
1	1		53	113673
2	2		NA (>65)	114995.5 (4297.1)
3	1		57	98672
4	1		38	131013
5	1		NA	100476
6	1		NA	63576
7	1		25	105271
8	1		50	118896
9	11		37.8 (14.6)	99854.5 (15064.6)
10	1		47	137857
11	1		38	88262

## Sheet: S2
Supplementary table 2: Type of antibiotic treatment
pig farm ID	antimicrobials	timepoint of treatment
1	Penicillin	suckling
2	Sulfamethoxazol and Trimethoprim	weaning
4	Enrofloxacin	weaning
6	Marbofloxacin	suckling (mother pig)
12	Oxytetracyclin	suckling (mother pig)
13	colistin	weaning
17	Enrfloxacin	suckling
21	Sulfamethoxazol and Trimethoprim	suckling
23	Lincospectin	suckling
28	Sulfamethoxazol and Trimethoprim	suckling
30	Amoxicillin	suckling
32	Amoxicillin + Clavulanic acid and Oxytetracyclin	suckling

## Sheet: S3
Supplementary table 3: pairwise Analysis of similarity (ANOSIM) using relative abundance (above) and binary (below) distance matrices
dist_quant_exposure
Call:
anosim(x = Ydist, grouping = Group, permutations = P)
Dissimilarity: jaccard =Ruzicka
ANOSIM statistic R: 0.579699
Significance: 0.000999
Permutation: free
Number of permutations: 1000
Group: air - cow_farmer	R= 0.952	Pvalue= <0.001
Group: air - fattening	R= 0.625	Pvalue= <0.001
Group: air - pig_farmer_h	R= 0.889	Pvalue= <0.001
Group: air - pig_farmer_l	R= 0.892	Pvalue= <0.001
Group: air - suckling	R= 0.728	Pvalue= <0.001
Group: air - weaning	R= 0.41	Pvalue= <0.001
Group: cow_farmer - fattening	R= 0.968	Pvalue= <0.001
Group: cow_farmer - pig_farmer_h	R= 0.221	Pvalue= <0.001
Group: cow_farmer - pig_farmer_l	R= 0.044	Pvalue= 0.059
Group: cow_farmer - suckling	R= 0.666	Pvalue= <0.001
Group: cow_farmer - weaning	R= 0.707	Pvalue= <0.001
Group: fattening - pig_farmer_h	R= 0.87	Pvalue= <0.001
Group: fattening - pig_farmer_l	R= 0.891	Pvalue= <0.001
Group: fattening - suckling	R= 0.787	Pvalue= <0.001
Group: fattening - weaning	R= 0.162	Pvalue= <0.001
Group: pig_farmer_h - pig_farmer_l	R= 0.06	Pvalue= 0.106
Group: pig_farmer_h - suckling	R= 0.647	Pvalue= <0.001
Group: pig_farmer_h - weaning	R= 0.494	Pvalue= <0.001
Group: pig_farmer_l - suckling	R= 0.692	Pvalue= <0.001
Group: pig_farmer_l - weaning	R= 0.573	Pvalue= <0.001
Group: suckling - weaning	R= 0.589	Pvalue= <0.001
dist_qual_exposure
Call:
anosim(x = Ydist, grouping = Group, permutations = P)
Dissimilarity: binary jaccard
ANOSIM statistic R: 0.703017
Significance: 0.000999
Permutation: free
Number of permutations: 1000
Group: air - cow_farmer	R= 0.987	Pvalue= <0.001
Group: air - fattening	R= 0.556	Pvalue= <0.001
Group: air - pig_farmer_h	R= 0.948	Pvalue= <0.001
Group: air - pig_farmer_l	R= 0.967	Pvalue= <0.001
Group: air - suckling	R= 0.837	Pvalue= <0.001
Group: air - weaning	R= 0.424	Pvalue= <0.001
Group: cow_farmer - fattening	R= 0.998	Pvalue= <0.001
Group: cow_farmer - pig_farmer_h	R= 0.352	Pvalue= <0.001
Group: cow_farmer - pig_farmer_l	R= 0.112	Pvalue= 0.001 *
Group: cow_farmer - suckling	R= 0.972	Pvalue= <0.001
Group: cow_farmer - weaning	R= 0.914	Pvalue= <0.001
Group: fattening - pig_farmer_h	R= 0.978	Pvalue= <0.001
Group: fattening - pig_farmer_l	R= 0.978	Pvalue= <0.001
Group: fattening - suckling	R= 0.868	Pvalue= <0.001
Group: fattening - weaning	R= 0.239	Pvalue= <0.001
Group: pig_farmer_h - pig_farmer_l	R= 0.085	Pvalue= 0.06
Group: pig_farmer_h - suckling	R= 0.944	Pvalue= <0.001
Group: pig_farmer_h - weaning	R= 0.809	Pvalue= <0.001
Group: pig_farmer_l - suckling	R= 0.963	Pvalue= <0.001
Group: pig_farmer_l - weaning	R= 0.865	Pvalue= <0.001
Group: suckling - weaning	R= 0.688	Pvalue= <0.001

## Sheet: S4
Supplementary table 4: Taxanomic assignment of ASVs (after removal of contaminating SVs and correction of batch effect)
	Kingdom	Phylum	Class	Order	Family	Genus
ASV1	Bacteria	Proteobacteria	Gammaproteobacteria	Enterobacteriales	Enterobacteriaceae	Escherichia/Shigella
ASV2	Bacteria	Bacteroidetes	Bacteroidia	Bacteroidales	Prevotellaceae	Prevotella_9
ASV3	Bacteria	Firmicutes	Negativicutes	Selenomonadales	Veillonellaceae	Megasphaera
ASV4	Bacteria	Firmicutes	Negativicutes	Selenomonadales	Veillonellaceae	Anaerovibrio
ASV5	Bacteria	Bacteroidetes	Bacteroidia	Bacteroidales	Bacteroidaceae	Bacteroides
ASV6	Bacteria	Firmicutes	Negativicutes	Selenomonadales	Acidaminococcaceae	Phascolarctobacterium
ASV7	Bacteria	Bacteroidetes	Bacteroidia	Bacteroidales	Prevotellaceae	Prevotella_9
ASV8	Bacteria	Firmicutes	Bacilli	Lactobacillales	Lactobacillaceae	Lactobacillus
ASV9	Bacteria	Bacteroidetes	Bacteroidia	Bacteroidales	Prevotellaceae	Prevotella_9
ASV10	Bacteria	Bacteroidetes	Bacteroidia	Bacteroidales	Prevotellaceae	Prevotella_2
ASV11	Bacteria	Firmicutes	Negativicutes	Selenomonadales	Acidaminococcaceae	Phascolarctobacterium
ASV12	Bacteria	Bacteroidetes	Bacteroidia	Bacteroidales	Bacteroidaceae	Bacteroides
ASV13	Bacteria	Firmicutes	Clostridia	Clostridiales	Clostridiaceae_1	Clostridium_sensu_stricto_1
ASV14	Bacteria	Firmicutes	Clostridia	Clostridiales	Ruminococcaceae	Ruminococcaceae_UCG-002
ASV15	Bacteria	Bacteroidetes	Bacteroidia	Bacteroidales	Muribaculaceae	NA
ASV16	Bacteria	Proteobacteria	Gammaproteobacteria	Pseudomonadales	Moraxellaceae	Acinetobacter
ASV17	Bacteria	Firmicutes	Clostridia	Clostridiales	Ruminococcaceae	Faecalibacterium
ASV18	Bacteria	Firmicutes	Clostridia	Clostridiales	Lachnospiraceae	Agathobacter
ASV19	Bacteria	Firmicutes	Clostridia	Clostridiales	Lachnospiraceae	Agathobacter
ASV20	Bacteria	Bacteroidetes	Bacteroidia	Bacteroidales	Prevotellaceae	Prevotella_9
ASV21	Bacteria	Bacteroidetes	Bacteroidia	Bacteroidales	Prevotellaceae	Prevotella_2
ASV22	Bacteria	Firmicutes	Clostridia	Clostridiales	Ruminococcaceae	Faecalibacterium
ASV23	Bacteria	Firmicutes	Clostridia	Clostridiales	Lachnospiraceae	NA
ASV24	Bacteria	Bacteroidetes	Bacteroidia	Bacteroidales	Prevotellaceae	Prevotellaceae_NK3B31_group
ASV25	Bacteria	Bacteroidetes	Bacteroidia	Bacteroidales	Prevotellaceae	Prevotella_7
ASV26	Bacteria	Epsilonbacteraeota	Campylobacteria	Campylobacterales	Campylobacteraceae	Campylobacter
ASV27	Bacteria	Epsilonbacteraeota	Campylobacteria	Campylobacterales	Campylobacteraceae	Campylobacter
ASV28	Bacteria	Firmicutes	Clostridia	Clostridiales	Ruminococcaceae	Ruminococcaceae_UCG-002
ASV29	Bacteria	Firmicutes	Clostridia	Clostridiales	Peptostreptococcaceae	Terrisporobacter
ASV30	Bacteria	Firmicutes	Negativicutes	Selenomonadales	Veillonellaceae	Dialister
ASV31	Bacteria	Bacteroidetes	Bacteroidia	Bacteroidales	Rikenellaceae	Alistipes
ASV32	Bacteria	Bacteroidetes	Bacteroidia	Bacteroidales	Prevotellaceae	Prevotella_9
ASV33	Bacteria	Firmicutes	Clostridia	Clostridiales	Ruminococcaceae	Subdoligranulum
ASV34	Bacteria	Fusobacteria	Fusobacteriia	Fusobacteriales	Fusobacteriaceae	Fusobacterium
ASV35	Bacteria	Bacteroidetes	Bacteroidia	Bacteroidales	Prevotellaceae	Prevotella_9
ASV36	Bacteria	Firmicutes	Clostridia	Clostridiales	Ruminococcaceae	Faecalibacterium
ASV37	Bacteria	Bacteroidetes	Bacteroidia	Bacteroidales	Bacteroidaceae	Bacteroides
ASV38	Bacteria	Bacteroidetes	Bacteroidia	Bacteroidales	Prevotellaceae	Prevotellaceae_NK3B31_group
ASV39	Bacteria	Chlamydiae	Chlamydiae	Chlamydiales	Chlamydiaceae	Chlamydia
ASV40	Bacteria	Bacteroidetes	Bacteroidia	Bacteroidales	Bacteroidaceae	Bacteroides
ASV41	Bacteria	Firmicutes	Clostridia	Clostridiales	Ruminococcaceae	NA
ASV42	Bacteria	Firmicutes	Clostridia	Clostridiales	Lachnospiraceae	Roseburia
ASV43	Bacteria	Bacteroidetes	Bacteroidia	Bacteroidales	Prevotellaceae	Prevotella_9
ASV44	Bacteria	Firmicutes	Clostridia	Clostridiales	Lachnospiraceae	Lachnoclostridium
ASV45	Bacteria	Bacteroidetes	Bacteroidia	Bacteroidales	Prevotellaceae	Prevotella_9
ASV46	Bacteria	Bacteroidetes	Bacteroidia	Bacteroidales	Prevotellaceae	Prevotellaceae_NK3B31_group
ASV47	Bacteria	Bacteroidetes	Bacteroidia	Bacteroidales	Tannerellaceae	Parabacteroides
ASV48	Bacteria	Firmicutes	Negativicutes	Selenomonadales	Acidaminococcaceae	Acidaminococcus
ASV49	Bacteria	Proteobacteria	Gammaproteobacteria	Betaproteobacteriales	Burkholderiaceae	Sutterella
ASV50	Bacteria	Bacteroidetes	Bacteroidia	Bacteroidales	Prevotellaceae	NA
ASV51	Bacteria	Bacteroidetes	Bacteroidia	Bacteroidales	Bacteroidaceae	Bacteroides
ASV52	Bacteria	Verrucomicrobia	Verrucomicrobiae	Verrucomicrobiales	Akkermansiaceae	Akkermansia
ASV53	Bacteria	Firmicutes	Negativicutes	Selenomonadales	Acidaminococcaceae	Acidaminococcus
ASV54	Bacteria	Epsilonbacteraeota	Campylobacteria	Campylobacterales	Helicobacteraceae	Helicobacter
ASV55	Bacteria	Proteobacteria	Gammaproteobacteria	Pseudomonadales	Moraxellaceae	Psychrobacter
ASV56	Bacteria	Firmicutes	Clostridia	Clostridiales	Peptostreptococcaceae	Peptostreptococcus
ASV57	Bacteria	Bacteroidetes	Bacteroidia	Bacteroidales	Prevotellaceae	NA
ASV58	Bacteria	Firmicutes	Clostridia	Clostridiales	Lachnospiraceae	Lachnospiraceae_NK4A136_group
ASV59	Bacteria	Bacteroidetes	Bacteroidia	Bacteroidales	Bacteroidaceae	Bacteroides
ASV60	Bacteria	Bacteroidetes	Bacteroidia	Bacteroidales	Prevotellaceae	Prevotella_7
ASV61	Bacteria	Proteobacteria	Gammaproteobacteria	Pseudomonadales	Moraxellaceae	Enhydrobacter
ASV62	Bacteria	Cyanobacteria	Melainabacteria	Gastranaerophilales	NA	NA
ASV63	Bacteria	Firmicutes	Clostridia	Clostridiales	Ruminococcaceae	Ruminococcaceae_UCG-005
ASV64	Bacteria	Proteobacteria	Gammaproteobacteria	Betaproteobacteriales	Burkholderiaceae	Massilia
ASV65	Bacteria	Bacteroidetes	Bacteroidia	Bacteroidales	Prevotellaceae	Prevotellaceae_UCG-003
ASV66	Bacteria	Proteobacteria	Deltaproteobacteria	Desulfovibrionales	Desulfovibrionaceae	Desulfovibrio
ASV67	Bacteria	Bacteroidetes	Bacteroidia	Bacteroidales	Prevotellaceae	Prevotella_2
ASV68	Bacteria	Firmicutes	Clostridia	Clostridiales	Clostridiaceae_1	Clostridium_sensu_stricto_1
ASV69	Bacteria	Bacteroidetes	Bacteroidia	Bacteroidales	Prevotellaceae	Alloprevotella
ASV70	Bacteria	Bacteroidetes	Bacteroidia	Bacteroidales	Bacteroidaceae	Bacteroides
ASV71	Bacteria	Bacteroidetes	Bacteroidia	Bacteroidales	Bacteroidaceae	Bacteroides
ASV72	Bacteria	Firmicutes	Clostridia	Clostridiales	Ruminococcaceae	Ruminococcaceae_UCG-002
ASV73	Bacteria	Firmicutes	Negativicutes	Selenomonadales	Veillonellaceae	NA
ASV74	Bacteria	Firmicutes	Clostridia	Clostridiales	Lachnospiraceae	Roseburia
ASV75	Bacteria	Firmicutes	Bacilli	Lactobacillales	Lactobacillaceae	Lactobacillus
ASV76	Bacteria	Bacteroidetes	Bacteroidia	Bacteroidales	Prevotellaceae	NA
ASV77	Bacteria	Bacteroidetes	Bacteroidia	Bacteroidales	Bacteroidaceae	Bacteroides
ASV78	Bacteria	Bacteroidetes	Bacteroidia	Bacteroidales	Prevotellaceae	Prevotella_7
ASV79	Bacteria	Firmicutes	Clostridia	Clostridiales	Lachnospiraceae	Coprococcus_3
ASV80	Bacteria	Firmicutes	Clostridia	Clostridiales	Ruminococcaceae	Subdoligranulum
ASV81	Bacteria	Bacteroidetes	Bacteroidia	Bacteroidales	Prevotellaceae	Prevotella_7
ASV82	Bacteria	Bacteroidetes	Bacteroidia	Bacteroidales	Prevotellaceae	Prevotellaceae_NK3B31_group
ASV83	Bacteria	Firmicutes	Clostridia	Clostridiales	Ruminococcaceae	Ruminococcaceae_UCG-002
ASV84	Bacteria	Bacteroidetes	Bacteroidia	Bacteroidales	Bacteroidaceae	Bacteroides
ASV85	Bacteria	Firmicutes	Clostridia	Clostridiales	Ruminococcaceae	Ruminococcaceae_UCG-002
ASV86	Bacteria	Bacteroidetes	Bacteroidia	Bacteroidales	Rikenellaceae	Rikenellaceae_RC9_gut_group
ASV87	Bacteria	Actinobacteria	Coriobacteriia	Coriobacteriales	Coriobacteriaceae	Collinsella
ASV88	Bacteria	Firmicutes	Clostridia	Clostridiales	Christensenellaceae	Christensenellaceae_R-7_group
ASV89	Bacteria	Firmicutes	Clostridia	Clostridiales	Lachnospiraceae	NA
ASV90	Bacteria	Fusobacteria	Fusobacteriia	Fusobacteriales	Fusobacteriaceae	Fusobacterium
ASV91	Bacteria	Proteobacteria	Gammaproteobacteria	Aeromonadales	Succinivibrionaceae	Succinivibrio
ASV92	Bacteria	Bacteroidetes	Bacteroidia	Bacteroidales	Bacteroidaceae	Bacteroides
ASV93	Bacteria	Proteobacteria	Gammaproteobacteria	Pseudomonadales	Moraxellaceae	Acinetobacter
ASV94	Bacteria	Bacteroidetes	Bacteroidia	Bacteroidales	p-2534-18B5_gut_group	NA
ASV95	Bacteria	Bacteroidetes	Bacteroidia	Bacteroidales	Muribaculaceae	NA
ASV96	Bacteria	Proteobacteria	Gammaproteobacteria	Aeromonadales	Succinivibrionaceae	Succinivibrionaceae_UCG-001
ASV97	Bacteria	Bacteroidetes	Bacteroidia	Bacteroidales	Rikenellaceae	Rikenellaceae_RC9_gut_group
ASV98	Bacteria	Firmicutes	Clostridia	Clostridiales	Ruminococcaceae	Ruminococcus_2
ASV99	Bacteria	Bacteroidetes	Bacteroidia	Bacteroidales	Prevotellaceae	Prevotella_1
ASV100	Bacteria	Firmicutes	Erysipelotrichia	Erysipelotrichales	Erysipelotrichaceae	Turicibacter
ASV101	Bacteria	Kiritimatiellaeota	Kiritimatiellae	WCHB1-41	NA	NA
ASV102	Bacteria	Fusobacteria	Fusobacteriia	Fusobacteriales	Fusobacteriaceae	Fusobacterium
ASV103	Bacteria	Bacteroidetes	Bacteroidia	Bacteroidales	Bacteroidaceae	Bacteroides
ASV104	Bacteria	Bacteroidetes	Bacteroidia	Bacteroidales	Bacteroidaceae	Bacteroides
ASV105	Bacteria	Firmicutes	Clostridia	Clostridiales	Ruminococcaceae	Ruminococcus_1
ASV106	Bacteria	Bacteroidetes	Bacteroidia	Bacteroidales	Prevotellaceae	Prevotella_9
ASV107	Bacteria	Bacteroidetes	Bacteroidia	Bacteroidales	Prevotellaceae	Prevotellaceae_NK3B31_group
ASV108	Bacteria	Firmicutes	Clostridia	Clostridiales	Peptostreptococcaceae	Romboutsia
ASV109	Bacteria	Bacteroidetes	Bacteroidia	Bacteroidales	Bacteroidaceae	Bacteroides
ASV110	Bacteria	Firmicutes	Clostridia	Clostridiales	Ruminococcaceae	Ruminococcaceae_UCG-005
ASV111	Bacteria	Firmicutes	Bacilli	Lactobacillales	Lactobacillaceae	Lactobacillus
ASV112	Bacteria	Bacteroidetes	Bacteroidia	Bacteroidales	Prevotellaceae	NA
ASV113	Bacteria	Firmicutes	Negativicutes	Selenomonadales	Veillonellaceae	Mitsuokella
ASV114	Bacteria	Firmicutes	Clostridia	Clostridiales	Ruminococcaceae	Ruminococcaceae_UCG-002
ASV115	Bacteria	Bacteroidetes	Bacteroidia	Bacteroidales	Prevotellaceae	Alloprevotella
ASV116	Bacteria	Firmicutes	Clostridia	Clostridiales	Lachnospiraceae	Lachnospiraceae_AC2044_group
ASV117	Bacteria	Firmicutes	Clostridia	Clostridiales	Lachnospiraceae	Blautia
ASV118	Bacteria	Firmicutes	Clostridia	Clostridiales	Ruminococcaceae	NA
ASV119	Bacteria	Proteobacteria	Gammaproteobacteria	Betaproteobacteriales	Burkholderiaceae	Massilia
ASV120	Bacteria	Bacteroidetes	Bacteroidia	Bacteroidales	Muribaculaceae	CAG-873
ASV121	Bacteria	Bacteroidetes	Bacteroidia	Bacteroidales	Prevotellaceae	Alloprevotella
ASV122	Bacteria	Firmicutes	Clostridia	Clostridiales	Lachnospiraceae	Agathobacter
ASV123	Bacteria	Firmicutes	Bacilli	Lactobacillales	Aerococcaceae	Aerococcus
ASV124	Bacteria	Bacteroidetes	Bacteroidia	Bacteroidales	Prevotellaceae	Alloprevotella
ASV125	Bacteria	Bacteroidetes	Bacteroidia	Bacteroidales	Prevotellaceae	NA
ASV126	Bacteria	Bacteroidetes	Bacteroidia	Bacteroidales	Rikenellaceae	Alistipes
ASV127	Bacteria	Bacteroidetes	Bacteroidia	Bacteroidales	Bacteroidaceae	Bacteroides
ASV128	Bacteria	Proteobacteria	Gammaproteobacteria	Enterobacteriales	Enterobacteriaceae	Citrobacter
ASV129	Bacteria	Firmicutes	Clostridia	Clostridiales	Lachnospiraceae	Dorea
ASV130	Bacteria	Firmicutes	Clostridia	Clostridiales	NA	NA
ASV131	Bacteria	Proteobacteria	Gammaproteobacteria	Betaproteobacteriales	Burkholderiaceae	NA
ASV132	Bacteria	Firmicutes	Clostridia	Clostridiales	Ruminococcaceae	Faecalibacterium
ASV133	Bacteria	Kiritimatiellaeota	Kiritimatiellae	WCHB1-41	NA	NA
ASV134	Bacteria	Firmicutes	Clostridia	Clostridiales	Ruminococcaceae	NA
ASV135	Bacteria	Bacteroidetes	Bacteroidia	Bacteroidales	Prevotellaceae	Prevotella_1
ASV136	Bacteria	Kiritimatiellaeota	Kiritimatiellae	WCHB1-41	NA	NA
ASV137	Bacteria	Spirochaetes	Spirochaetia	Spirochaetales	Spirochaetaceae	Treponema_2
ASV138	Bacteria	Bacteroidetes	Bacteroidia	Bacteroidales	Marinifilaceae	Odoribacter
ASV139	Bacteria	Firmicutes	Clostridia	Clostridiales	Lachnospiraceae	Lachnospiraceae_XPB1014_group
ASV140	Bacteria	Firmicutes	Negativicutes	Selenomonadales	Veillonellaceae	Anaerovibrio
ASV141	Bacteria	Bacteroidetes	Bacteroidia	Bacteroidales	Bacteroidaceae	Bacteroides
ASV142	Bacteria	Firmicutes	Clostridia	Clostridiales	Ruminococcaceae	NA
ASV143	Bacteria	Firmicutes	Clostridia	Clostridiales	Lachnospiraceae	Roseburia
ASV144	Bacteria	Bacteroidetes	Bacteroidia	Bacteroidales	Prevotellaceae	Alloprevotella
ASV146	Bacteria	Firmicutes	Clostridia	Clostridiales	NA	NA
ASV147	Bacteria	Bacteroidetes	Bacteroidia	Bacteroidales	Prevotellaceae	Alloprevotella
ASV148	Bacteria	Bacteroidetes	Bacteroidia	Bacteroidales	Prevotellaceae	Prevotellaceae_NK3B31_group
ASV149	Bacteria	Proteobacteria	Gammaproteobacteria	Pseudomonadales	Moraxellaceae	Acinetobacter
ASV150	Bacteria	Bacteroidetes	Bacteroidia	Bacteroidales	Tannerellaceae	Parabacteroides
ASV151	Bacteria	Bacteroidetes	Bacteroidia	Bacteroidales	Prevotellaceae	Prevotellaceae_NK3B31_group
ASV152	Bacteria	Firmicutes	Clostridia	Clostridiales	Ruminococcaceae	Ruminococcaceae_UCG-003
ASV153	Bacteria	Firmicutes	Clostridia	Clostridiales	Ruminococcaceae	Faecalibacterium
ASV154	Bacteria	Firmicutes	Bacilli	Lactobacillales	Enterococcaceae	Enterococcus
ASV155	Bacteria	Firmicutes	Clostridia	Clostridiales	Clostridiaceae_1	Clostridium_sensu_stricto_1
ASV156	Bacteria	Bacteroidetes	Bacteroidia	Bacteroidales	F082	NA
ASV157	Bacteria	Firmicutes	Clostridia	Clostridiales	Ruminococcaceae	Ruminococcus_1
ASV158	Bacteria	Actinobacteria	Actinobacteria	Bifidobacteriales	Bifidobacteriaceae	Bifidobacterium
ASV159	Bacteria	Firmicutes	Clostridia	Clostridiales	Lachnospiraceae	Butyrivibrio
ASV160	Bacteria	Spirochaetes	Spirochaetia	Spirochaetales	Spirochaetaceae	Treponema_2
ASV161	Bacteria	Firmicutes	Negativicutes	Selenomonadales	Veillonellaceae	Veillonella
ASV162	Bacteria	Bacteroidetes	Bacteroidia	Bacteroidales	Bacteroidaceae	Bacteroides
ASV163	Bacteria	Bacteroidetes	Bacteroidia	Bacteroidales	Prevotellaceae	Prevotella_9
ASV164	Bacteria	Bacteroidetes	Bacteroidia	Bacteroidales	Prevotellaceae	NA
ASV165	Bacteria	Firmicutes	Clostridia	Clostridiales	Christensenellaceae	NA
ASV166	Bacteria	Bacteroidetes	Bacteroidia	Bacteroidales	Bacteroidaceae	Bacteroides
ASV167	Bacteria	Firmicutes	Negativicutes	Selenomonadales	Veillonellaceae	Anaerovibrio
ASV168	Bacteria	Firmicutes	Clostridia	Clostridiales	Lachnospiraceae	Lachnospira
ASV169	Bacteria	Spirochaetes	Spirochaetia	Spirochaetales	Spirochaetaceae	Treponema_2
ASV170	Bacteria	Bacteroidetes	Bacteroidia	Bacteroidales	Prevotellaceae	Alloprevotella
ASV171	Bacteria	Firmicutes	Clostridia	Clostridiales	Lachnospiraceae	NA
ASV172	Bacteria	Fusobacteria	Fusobacteriia	Fusobacteriales	Fusobacteriaceae	Fusobacterium
ASV173	Bacteria	Firmicutes	Bacilli	Lactobacillales	Lactobacillaceae	Lactobacillus
ASV174	Bacteria	Fusobacteria	Fusobacteriia	Fusobacteriales	Fusobacteriaceae	Fusobacterium
ASV175	Bacteria	Proteobacteria	Alphaproteobacteria	NA	NA	NA
ASV176	Bacteria	Firmicutes	Clostridia	Clostridiales	Ruminococcaceae	Ruminiclostridium_9
ASV177	Bacteria	Firmicutes	Clostridia	Clostridiales	Lachnospiraceae	Lachnospira
ASV178	Bacteria	Actinobacteria	Actinobacteria	Corynebacteriales	Corynebacteriaceae	Corynebacterium_1
ASV179	Bacteria	Firmicutes	Clostridia	Clostridiales	Ruminococcaceae	Ruminococcaceae_UCG-002
ASV180	Bacteria	Bacteroidetes	Bacteroidia	Bacteroidales	Rikenellaceae	Rikenellaceae_RC9_gut_group
ASV181	Bacteria	Tenericutes	Mollicutes	Anaeroplasmatales	Anaeroplasmataceae	Anaeroplasma
ASV182	Bacteria	Firmicutes	Clostridia	Clostridiales	Ruminococcaceae	Fournierella
ASV183	Bacteria	Bacteroidetes	Bacteroidia	Bacteroidales	Prevotellaceae	Prevotellaceae_NK3B31_group
ASV184	Bacteria	Firmicutes	Clostridia	Clostridiales	Ruminococcaceae	Ruminococcaceae_UCG-002
ASV185	Bacteria	Spirochaetes	Spirochaetia	Spirochaetales	Spirochaetaceae	Treponema_2
ASV186	Bacteria	Bacteroidetes	Bacteroidia	Bacteroidales	Prevotellaceae	Prevotella_7
ASV187	Bacteria	Firmicutes	Clostridia	Clostridiales	Ruminococcaceae	Ruminococcaceae_UCG-005
ASV188	Bacteria	Firmicutes	Negativicutes	Selenomonadales	Veillonellaceae	Selenomonas
ASV189	Bacteria	Firmicutes	Clostridia	Clostridiales	Ruminococcaceae	Ruminococcaceae_UCG-010
ASV190	Bacteria	Bacteroidetes	Bacteroidia	Bacteroidales	Bacteroidaceae	Bacteroides
ASV191	Bacteria	Bacteroidetes	Bacteroidia	Bacteroidales	Rikenellaceae	Rikenellaceae_RC9_gut_group
ASV192	Bacteria	Bacteroidetes	Bacteroidia	Bacteroidales	Prevotellaceae	Alloprevotella
ASV193	Bacteria	Firmicutes	Clostridia	Clostridiales	Lachnospiraceae	Blautia
ASV194	Bacteria	Firmicutes	Bacilli	Lactobacillales	Lactobacillaceae	Lactobacillus
ASV195	Bacteria	Bacteroidetes	Bacteroidia	Bacteroidales	Prevotellaceae	Prevotellaceae_UCG-001
ASV196	Bacteria	Firmicutes	Clostridia	Clostridiales	Clostridiales_vadinBB60_group	NA
ASV197	Bacteria	Bacteroidetes	Bacteroidia	Bacteroidales	Prevotellaceae	Prevotellaceae_NK3B31_group
ASV198	Bacteria	Firmicutes	Bacilli	Lactobacillales	Streptococcaceae	Streptococcus
ASV199	Bacteria	Kiritimatiellaeota	Kiritimatiellae	WCHB1-41	NA	NA
ASV200	Bacteria	Proteobacteria	Gammaproteobacteria	Pseudomonadales	Moraxellaceae	Acinetobacter
ASV201	Bacteria	Firmicutes	Clostridia	Clostridiales	Clostridiaceae_1	Clostridium_sensu_stricto_1
ASV202	Bacteria	Firmicutes	Clostridia	Clostridiales	Lachnospiraceae	NA
ASV203	Bacteria	Firmicutes	Clostridia	Clostridiales	NA	NA
ASV204	Bacteria	Firmicutes	Clostridia	Clostridiales	Lachnospiraceae	Fusicatenibacter
ASV205	Bacteria	Bacteroidetes	Bacteroidia	Bacteroidales	Prevotellaceae	Alloprevotella
ASV206	Bacteria	Firmicutes	Bacilli	Lactobacillales	Leuconostocaceae	Weissella
ASV207	Bacteria	Firmicutes	Clostridia	Clostridiales	Lachnospiraceae	Coprococcus_2
ASV208	Bacteria	Bacteroidetes	Bacteroidia	Bacteroidales	Muribaculaceae	NA
ASV209	Bacteria	Bacteroidetes	Bacteroidia	Bacteroidales	Bacteroidales_RF16_group	NA
ASV210	Bacteria	Firmicutes	Negativicutes	Selenomonadales	Veillonellaceae	Selenomonas
ASV211	Bacteria	Firmicutes	Clostridia	Clostridiales	Lachnospiraceae	Lachnoclostridium
ASV212	Bacteria	Firmicutes	Clostridia	Clostridiales	Ruminococcaceae	Ruminococcaceae_UCG-005
ASV213	Bacteria	Firmicutes	Clostridia	Clostridiales	Lachnospiraceae	Lachnospiraceae_NK4A136_group
ASV214	Bacteria	Bacteroidetes	Bacteroidia	Sphingobacteriales	Sphingobacteriaceae	Sphingobacterium
ASV215	Bacteria	Bacteroidetes	Bacteroidia	Bacteroidales	Prevotellaceae	Alloprevotella
ASV216	Bacteria	Proteobacteria	Gammaproteobacteria	Pseudomonadales	Moraxellaceae	Acinetobacter
ASV217	Bacteria	Bacteroidetes	Bacteroidia	Bacteroidales	Bacteroidaceae	Bacteroides
ASV218	Bacteria	Firmicutes	Clostridia	Clostridiales	Ruminococcaceae	NA
ASV219	Bacteria	Proteobacteria	Gammaproteobacteria	Betaproteobacteriales	Burkholderiaceae	Sutterella
ASV220	Bacteria	Firmicutes	Clostridia	Clostridiales	Ruminococcaceae	Ruminococcaceae_UCG-002
ASV221	Bacteria	Firmicutes	Bacilli	Lactobacillales	Lactobacillaceae	Lactobacillus
ASV222	Bacteria	Epsilonbacteraeota	Campylobacteria	Campylobacterales	Campylobacteraceae	Campylobacter
ASV223	Bacteria	Bacteroidetes	Bacteroidia	Bacteroidales	Muribaculaceae	NA
ASV224	Bacteria	Firmicutes	Negativicutes	Selenomonadales	Veillonellaceae	NA
ASV225	Bacteria	Bacteroidetes	Bacteroidia	Bacteroidales	Rikenellaceae	dgA-11_gut_group
ASV226	Bacteria	Firmicutes	Clostridia	Clostridiales	Ruminococcaceae	Subdoligranulum
ASV227	Bacteria	Firmicutes	Negativicutes	Selenomonadales	Veillonellaceae	Anaerovibrio
ASV228	Bacteria	Firmicutes	Clostridia	Clostridiales	Ruminococcaceae	Ruminiclostridium_6
ASV229	Bacteria	Firmicutes	Clostridia	Clostridiales	Ruminococcaceae	Oscillospira
ASV230	Bacteria	Firmicutes	Clostridia	Clostridiales	Ruminococcaceae	Ruminococcaceae_UCG-008
ASV231	Bacteria	Proteobacteria	Gammaproteobacteria	Pseudomonadales	Moraxellaceae	Psychrobacter
ASV232	Bacteria	Firmicutes	Clostridia	Clostridiales	Lachnospiraceae	Lachnospiraceae_AC2044_group
ASV233	Bacteria	Firmicutes	Bacilli	Bacillales	Staphylococcaceae	Staphylococcus
ASV234	Bacteria	Bacteroidetes	Bacteroidia	Bacteroidales	Prevotellaceae	Alloprevotella
ASV235	Bacteria	Firmicutes	Bacilli	Lactobacillales	Aerococcaceae	Facklamia
ASV236	Bacteria	Bacteroidetes	Bacteroidia	Bacteroidales	Bacteroidaceae	Bacteroides
ASV237	Bacteria	Bacteroidetes	Bacteroidia	Bacteroidales	Muribaculaceae	NA
ASV238	Bacteria	Firmicutes	Clostridia	Clostridiales	Lachnospiraceae	Shuttleworthia
ASV239	Bacteria	Firmicutes	Bacilli	Lactobacillales	Lactobacillaceae	Lactobacillus
ASV240	Bacteria	Bacteroidetes	Bacteroidia	Bacteroidales	Rikenellaceae	Rikenellaceae_RC9_gut_group
ASV241	Bacteria	Bacteroidetes	Bacteroidia	Bacteroidales	Rikenellaceae	Rikenellaceae_RC9_gut_group
ASV242	Bacteria	Firmicutes	Clostridia	Clostridiales	Christensenellaceae	NA
ASV243	Bacteria	Bacteroidetes	Bacteroidia	Bacteroidales	Prevotellaceae	Prevotella_9
ASV244	Bacteria	Firmicutes	Negativicutes	Selenomonadales	Veillonellaceae	Megasphaera
ASV245	Bacteria	Bacteroidetes	Bacteroidia	Bacteroidales	Porphyromonadaceae	Porphyromonas
ASV246	Bacteria	Proteobacteria	Gammaproteobacteria	Enterobacteriales	Enterobacteriaceae	Escherichia/Shigella
ASV247	Bacteria	Firmicutes	Clostridia	Clostridiales	Lachnospiraceae	NA
ASV248	Bacteria	Bacteroidetes	Bacteroidia	Bacteroidales	Prevotellaceae	Prevotella_7
ASV249	Bacteria	Firmicutes	Bacilli	Lactobacillales	Lactobacillaceae	Lactobacillus
ASV250	Bacteria	Firmicutes	Clostridia	Clostridiales	Ruminococcaceae	Ruminococcus_1
ASV251	Bacteria	Firmicutes	Clostridia	Clostridiales	Ruminococcaceae	Ruminococcaceae_NK4A214_group
ASV252	Bacteria	Bacteroidetes	Bacteroidia	Bacteroidales	Tannerellaceae	Parabacteroides
ASV253	Bacteria	Firmicutes	Clostridia	Clostridiales	Ruminococcaceae	Ruminococcus_2
ASV254	Bacteria	Firmicutes	Clostridia	Clostridiales	Lachnospiraceae	Blautia
ASV255	Bacteria	Firmicutes	Negativicutes	Selenomonadales	Veillonellaceae	Anaerovibrio
ASV256	Bacteria	NA	NA	NA	NA	NA
ASV257	Bacteria	Firmicutes	Clostridia	Clostridiales	Ruminococcaceae	UBA1819
ASV258	Bacteria	Firmicutes	Clostridia	Clostridiales	Ruminococcaceae	Faecalibacterium
ASV259	Bacteria	Cyanobacteria	Oxyphotobacteria	Chloroplast	NA	NA
ASV261	Bacteria	Firmicutes	Clostridia	Clostridiales	Ruminococcaceae	Ruminococcus_1
ASV262	Bacteria	Firmicutes	Negativicutes	Selenomonadales	Veillonellaceae	Anaerovibrio
ASV263	Bacteria	Firmicutes	Clostridia	Clostridiales	Lachnospiraceae	NA
ASV264	Bacteria	Bacteroidetes	Bacteroidia	Bacteroidales	Prevotellaceae	NA
ASV265	Bacteria	Firmicutes	Clostridia	Clostridiales	Peptostreptococcaceae	Terrisporobacter
ASV266	Bacteria	Fusobacteria	Fusobacteriia	Fusobacteriales	Fusobacteriaceae	Fusobacterium
ASV267	Bacteria	Firmicutes	Clostridia	Clostridiales	Lachnospiraceae	Lachnospiraceae_NK4A136_group
ASV268	Bacteria	Firmicutes	Clostridia	Clostridiales	Lachnospiraceae	Coprococcus_1
ASV269	Bacteria	Kiritimatiellaeota	Kiritimatiellae	WCHB1-41	NA	NA
ASV270	Bacteria	Firmicutes	Clostridia	Clostridiales	Lachnospiraceae	Dorea
ASV271	Bacteria	Firmicutes	Clostridia	Clostridiales	Lachnospiraceae	Lachnospira
ASV272	Bacteria	Firmicutes	Negativicutes	Selenomonadales	Acidaminococcaceae	Phascolarctobacterium
ASV273	Bacteria	Epsilonbacteraeota	Campylobacteria	Campylobacterales	Helicobacteraceae	Helicobacter
ASV274	Bacteria	Firmicutes	Clostridia	Clostridiales	Ruminococcaceae	NA
ASV275	Bacteria	Proteobacteria	Gammaproteobacteria	Aeromonadales	Succinivibrionaceae	Succinivibrio
ASV276	Bacteria	Firmicutes	Clostridia	Clostridiales	Ruminococcaceae	Ruminococcaceae_NK4A214_group
ASV277	Bacteria	Firmicutes	Clostridia	Clostridiales	Lachnospiraceae	Lachnospira
ASV278	Bacteria	Bacteroidetes	Bacteroidia	Bacteroidales	Marinifilaceae	Butyricimonas
ASV279	Bacteria	Firmicutes	Negativicutes	Selenomonadales	Veillonellaceae	Megasphaera
ASV280	Bacteria	Proteobacteria	Gammaproteobacteria	Enterobacteriales	Enterobacteriaceae	Klebsiella
ASV281	Bacteria	Firmicutes	Clostridia	Clostridiales	Lachnospiraceae	Shuttleworthia
ASV282	Bacteria	Spirochaetes	Spirochaetia	Spirochaetales	Spirochaetaceae	Treponema_2
ASV283	Bacteria	Bacteroidetes	Bacteroidia	Bacteroidales	Rikenellaceae	Alistipes
ASV284	Bacteria	Firmicutes	Bacilli	Lactobacillales	Lactobacillaceae	Lactobacillus
ASV285	Bacteria	Kiritimatiellaeota	Kiritimatiellae	WCHB1-41	NA	NA
ASV286	Bacteria	Bacteroidetes	Bacteroidia	Bacteroidales	Prevotellaceae	Prevotellaceae_NK3B31_group
ASV287	Bacteria	Bacteroidetes	Bacteroidia	Bacteroidales	Prevotellaceae	Prevotellaceae_UCG-003
ASV288	Bacteria	Firmicutes	Clostridia	Clostridiales	Ruminococcaceae	NA
ASV289	Bacteria	Bacteroidetes	Bacteroidia	Bacteroidales	Bacteroidaceae	Bacteroides
ASV290	Bacteria	Proteobacteria	Alphaproteobacteria	Rhodospirillales	NA	NA
ASV291	Bacteria	Bacteroidetes	Bacteroidia	Bacteroidales	Paludibacteraceae	NA
ASV292	Bacteria	Firmicutes	Clostridia	Clostridiales	Ruminococcaceae	Subdoligranulum
ASV293	Bacteria	Bacteroidetes	Bacteroidia	Bacteroidales	Prevotellaceae	Prevotella_2
ASV294	Bacteria	Bacteroidetes	Bacteroidia	Bacteroidales	Rikenellaceae	Alistipes
ASV295	Bacteria	Proteobacteria	Deltaproteobacteria	Desulfovibrionales	Desulfovibrionaceae	Bilophila
ASV296	Bacteria	Firmicutes	Negativicutes	Selenomonadales	Acidaminococcaceae	Phascolarctobacterium
ASV297	Bacteria	Proteobacteria	Gammaproteobacteria	Betaproteobacteriales	Burkholderiaceae	Sutterella
ASV298	Bacteria	Firmicutes	Clostridia	Clostridiales	Clostridiaceae_1	Clostridium_sensu_stricto_1
ASV299	Bacteria	Firmicutes	Clostridia	Clostridiales	Ruminococcaceae	Ruminococcaceae_UCG-005
ASV300	Bacteria	Firmicutes	Clostridia	Clostridiales	Ruminococcaceae	Ruminococcaceae_UCG-014
ASV301	Bacteria	Firmicutes	Bacilli	Lactobacillales	Lactobacillaceae	Lactobacillus
ASV302	Bacteria	Firmicutes	Bacilli	Lactobacillales	Streptococcaceae	Streptococcus
ASV303	Bacteria	Firmicutes	Negativicutes	Selenomonadales	Veillonellaceae	Selenomonas
ASV304	Bacteria	Firmicutes	Bacilli	Bacillales	Bacillaceae	Bacillus
ASV305	Bacteria	Proteobacteria	Gammaproteobacteria	Betaproteobacteriales	Neisseriaceae	Neisseria
ASV306	Bacteria	Cyanobacteria	Melainabacteria	Gastranaerophilales	NA	NA
ASV307	Bacteria	Firmicutes	Clostridia	Clostridiales	Lachnospiraceae	CAG-56
ASV308	Bacteria	Bacteroidetes	Bacteroidia	Bacteroidales	Muribaculaceae	NA
ASV309	Bacteria	Firmicutes	Negativicutes	Selenomonadales	Acidaminococcaceae	Phascolarctobacterium
ASV310	Bacteria	Bacteroidetes	Bacteroidia	Bacteroidales	NA	NA
ASV311	Bacteria	Firmicutes	Negativicutes	Selenomonadales	Acidaminococcaceae	Phascolarctobacterium
ASV312	Bacteria	Firmicutes	Clostridia	Clostridiales	Ruminococcaceae	Ruminococcaceae_UCG-002
ASV313	Bacteria	Firmicutes	Clostridia	Clostridiales	Lachnospiraceae	Oribacterium
ASV314	Bacteria	Firmicutes	Negativicutes	Selenomonadales	Veillonellaceae	Selenomonas
ASV315	Bacteria	Firmicutes	Clostridia	Clostridiales	Family_XIII	Family_XIII_AD3011_group
ASV316	Bacteria	Firmicutes	Clostridia	Clostridiales	Lachnospiraceae	NA
ASV317	Bacteria	Proteobacteria	Gammaproteobacteria	Betaproteobacteriales	Burkholderiaceae	Sutterella
ASV318	Bacteria	Kiritimatiellaeota	Kiritimatiellae	WCHB1-41	NA	NA
ASV319	Bacteria	Proteobacteria	Gammaproteobacteria	Enterobacteriales	Enterobacteriaceae	Escherichia/Shigella
ASV320	Bacteria	Bacteroidetes	Bacteroidia	Bacteroidales	Rikenellaceae	Rikenellaceae_RC9_gut_group
ASV321	Bacteria	Firmicutes	Clostridia	Clostridiales	Lachnospiraceae	Lachnospiraceae_ND3007_group
ASV322	Bacteria	Proteobacteria	Gammaproteobacteria	Pseudomonadales	Moraxellaceae	Acinetobacter
ASV323	Bacteria	Firmicutes	Clostridia	Clostridiales	Lachnospiraceae	NA
ASV324	Bacteria	Proteobacteria	Alphaproteobacteria	Rhodospirillales	NA	NA
ASV325	Bacteria	Firmicutes	Clostridia	Clostridiales	Lachnospiraceae	Lachnoclostridium
ASV326	Bacteria	Firmicutes	Clostridia	Clostridiales	Ruminococcaceae	Ruminococcaceae_UCG-010
ASV327	Bacteria	Firmicutes	Clostridia	Clostridiales	Ruminococcaceae	Oscillibacter
ASV328	Bacteria	Actinobacteria	Actinobacteria	Micrococcales	Micrococcaceae	Rothia
ASV329	Bacteria	Proteobacteria	Gammaproteobacteria	Pasteurellales	Pasteurellaceae	Haemophilus
ASV330	Bacteria	Firmicutes	Clostridia	Clostridiales	Ruminococcaceae	Ruminococcus_2
ASV331	Bacteria	Firmicutes	Clostridia	Clostridiales	Peptostreptococcaceae	Intestinibacter
ASV332	Bacteria	Firmicutes	Clostridia	Clostridiales	Lachnospiraceae	Lachnospiraceae_NK4A136_group
ASV333	Bacteria	Bacteroidetes	Bacteroidia	Bacteroidales	Prevotellaceae	Paraprevotella
ASV334	Bacteria	Proteobacteria	Gammaproteobacteria	Enterobacteriales	Enterobacteriaceae	Hafnia-Obesumbacterium
ASV335	Bacteria	Bacteroidetes	Bacteroidia	Bacteroidales	Rikenellaceae	Alistipes
ASV336	Bacteria	Bacteroidetes	Bacteroidia	Bacteroidales	Prevotellaceae	Prevotella_9
ASV337	Bacteria	Bacteroidetes	Bacteroidia	Bacteroidales	Muribaculaceae	NA
ASV338	Bacteria	Firmicutes	Bacilli	Bacillales	Planococcaceae	Kurthia
ASV339	Bacteria	Bacteroidetes	Bacteroidia	Bacteroidales	Prevotellaceae	Prevotella_2
ASV340	Bacteria	Firmicutes	Clostridia	Clostridiales	Ruminococcaceae	Ruminococcus_2
ASV341	Bacteria	Firmicutes	Clostridia	Clostridiales	Ruminococcaceae	Oscillospira
ASV342	Bacteria	Firmicutes	Clostridia	Clostridiales	Ruminococcaceae	Subdoligranulum
ASV343	Bacteria	Firmicutes	Clostridia	Clostridiales	Lachnospiraceae	NA
ASV344	Bacteria	Firmicutes	Clostridia	Clostridiales	Lachnospiraceae	Dorea
ASV345	Bacteria	Firmicutes	Clostridia	Clostridiales	Lachnospiraceae	NA
ASV346	Bacteria	Cyanobacteria	Melainabacteria	Gastranaerophilales	NA	NA
ASV347	Bacteria	Proteobacteria	Gammaproteobacteria	Betaproteobacteriales	Burkholderiaceae	Sutterella
ASV348	Bacteria	Firmicutes	Clostridia	Clostridiales	Ruminococcaceae	Oscillospira
ASV349	Bacteria	Bacteroidetes	Bacteroidia	Bacteroidales	Bacteroidaceae	Bacteroides
ASV350	Bacteria	Actinobacteria	Actinobacteria	Corynebacteriales	Corynebacteriaceae	Corynebacterium_1
ASV351	Bacteria	Firmicutes	Clostridia	Clostridiales	Ruminococcaceae	Ruminococcaceae_NK4A214_group
ASV352	Bacteria	Proteobacteria	Deltaproteobacteria	Desulfovibrionales	Desulfovibrionaceae	Desulfovibrio
ASV353	Bacteria	Actinobacteria	Actinobacteria	Actinomycetales	Actinomycetaceae	Actinomyces
ASV354	Bacteria	Firmicutes	Clostridia	Clostridiales	Lachnospiraceae	Blautia
ASV355	Bacteria	Bacteroidetes	Bacteroidia	Bacteroidales	Rikenellaceae	Rikenellaceae_RC9_gut_group
ASV356	Bacteria	Proteobacteria	Alphaproteobacteria	Sphingomonadales	Sphingomonadaceae	Sphingomonas
ASV357	Bacteria	Cyanobacteria	Oxyphotobacteria	Chloroplast	NA	NA
ASV358	Bacteria	Bacteroidetes	Bacteroidia	Bacteroidales	Prevotellaceae	NA
ASV359	Bacteria	Bacteroidetes	Bacteroidia	Bacteroidales	Bacteroidaceae	Bacteroides
ASV360	Bacteria	Bacteroidetes	Bacteroidia	Bacteroidales	Bacteroidaceae	Bacteroides
ASV361	Bacteria	Firmicutes	Clostridia	Clostridiales	Lachnospiraceae	Lachnoclostridium
ASV362	Bacteria	Kiritimatiellaeota	Kiritimatiellae	WCHB1-41	NA	NA
ASV363	Bacteria	Firmicutes	Clostridia	Clostridiales	Ruminococcaceae	Ruminococcaceae_UCG-005
ASV364	Bacteria	Epsilonbacteraeota	Campylobacteria	Campylobacterales	Helicobacteraceae	Helicobacter
ASV365	Bacteria	Firmicutes	Bacilli	Lactobacillales	Lactobacillaceae	Lactobacillus
ASV366	Bacteria	Firmicutes	Clostridia	Clostridiales	Lachnospiraceae	Lachnospiraceae_NK4A136_group
ASV367	Bacteria	Firmicutes	Clostridia	Clostridiales	Lachnospiraceae	NA
ASV368	Bacteria	Bacteroidetes	Bacteroidia	Bacteroidales	Porphyromonadaceae	Porphyromonas
ASV369	Bacteria	Firmicutes	Clostridia	Clostridiales	Ruminococcaceae	Ruminococcaceae_UCG-003
ASV370	Bacteria	Bacteroidetes	Bacteroidia	Bacteroidales	Prevotellaceae	Prevotellaceae_NK3B31_group
ASV371	Bacteria	Proteobacteria	Deltaproteobacteria	Desulfovibrionales	Desulfovibrionaceae	Desulfovibrio
ASV372	Bacteria	Firmicutes	Bacilli	Bacillales	Planococcaceae	Lysinibacillus
ASV373	Bacteria	Spirochaetes	Spirochaetia	Spirochaetales	Spirochaetaceae	Treponema_2
ASV374	Bacteria	Bacteroidetes	Bacteroidia	Bacteroidales	Prevotellaceae	Alloprevotella
ASV375	Bacteria	Firmicutes	Clostridia	Clostridiales	Ruminococcaceae	Ruminococcaceae_NK4A214_group
ASV376	Bacteria	Firmicutes	Erysipelotrichia	Erysipelotrichales	Erysipelotrichaceae	Holdemanella
ASV378	Bacteria	Firmicutes	Clostridia	Clostridiales	Peptostreptococcaceae	Terrisporobacter
ASV379	Bacteria	Proteobacteria	Gammaproteobacteria	Pasteurellales	Pasteurellaceae	NA
ASV380	Bacteria	Firmicutes	Clostridia	Clostridiales	Ruminococcaceae	Ruminococcaceae_UCG-002
ASV381	Bacteria	Firmicutes	Negativicutes	Selenomonadales	Veillonellaceae	Anaerovibrio
ASV382	Bacteria	Kiritimatiellaeota	Kiritimatiellae	WCHB1-41	NA	NA
ASV383	Bacteria	Bacteroidetes	Bacteroidia	Bacteroidales	Bacteroidaceae	Bacteroides
ASV384	Bacteria	Firmicutes	Clostridia	Clostridiales	Ruminococcaceae	Ruminococcaceae_UCG-013
ASV385	Bacteria	Firmicutes	Clostridia	Clostridiales	Lachnospiraceae	Anaerostipes
ASV386	Bacteria	Firmicutes	Clostridia	Clostridiales	Clostridiales_vadinBB60_group	NA
ASV387	Bacteria	Firmicutes	Clostridia	Clostridiales	Lachnospiraceae	NA
ASV388	Bacteria	Actinobacteria	Coriobacteriia	Coriobacteriales	Eggerthellaceae	Enterorhabdus
ASV389	Bacteria	Bacteroidetes	Bacteroidia	Bacteroidales	Prevotellaceae	Prevotellaceae_UCG-004
ASV390	Bacteria	Bacteroidetes	Bacteroidia	Bacteroidales	Prevotellaceae	Prevotella_7
ASV391	Bacteria	Firmicutes	Erysipelotrichia	Erysipelotrichales	Erysipelotrichaceae	NA
ASV392	Bacteria	Firmicutes	Clostridia	Clostridiales	Ruminococcaceae	Ruminiclostridium_6
ASV393	Bacteria	Firmicutes	Clostridia	Clostridiales	Ruminococcaceae	Ruminococcaceae_UCG-014
ASV394	Bacteria	Lentisphaerae	Lentisphaeria	Victivallales	Victivallaceae	Victivallis
ASV395	Bacteria	Cyanobacteria	Melainabacteria	Gastranaerophilales	NA	NA
ASV396	Bacteria	Firmicutes	Clostridia	Clostridiales	Lachnospiraceae	Marvinbryantia
ASV397	Bacteria	Bacteroidetes	Bacteroidia	Bacteroidales	Tannerellaceae	Parabacteroides
ASV398	Bacteria	Firmicutes	Negativicutes	Selenomonadales	Veillonellaceae	NA
ASV399	Bacteria	Bacteroidetes	Bacteroidia	Bacteroidales	p-251-o5	NA
ASV400	Bacteria	Firmicutes	Bacilli	Lactobacillales	Lactobacillaceae	Lactobacillus
ASV401	Bacteria	Bacteroidetes	Bacteroidia	Bacteroidales	Prevotellaceae	NA
ASV402	Bacteria	Proteobacteria	Gammaproteobacteria	Betaproteobacteriales	NA	NA
ASV403	Bacteria	Bacteroidetes	Bacteroidia	Bacteroidales	Bacteroidaceae	Bacteroides
ASV404	Bacteria	Bacteroidetes	Bacteroidia	Bacteroidales	Bacteroidaceae	Bacteroides
ASV405	Bacteria	Firmicutes	Clostridia	Clostridiales	Ruminococcaceae	Ruminococcaceae_UCG-002
ASV406	Bacteria	Bacteroidetes	Bacteroidia	Bacteroidales	Prevotellaceae	Prevotella_9
ASV407	Bacteria	Firmicutes	Clostridia	Clostridiales	Ruminococcaceae	Ruminococcaceae_UCG-005
ASV408	Bacteria	Bacteroidetes	Bacteroidia	Bacteroidales	Prevotellaceae	NA
ASV409	Bacteria	Bacteroidetes	Bacteroidia	Bacteroidales	Prevotellaceae	NA
ASV410	Bacteria	Deinococcus-Thermus	Deinococci	Deinococcales	Deinococcaceae	Deinococcus
ASV411	Bacteria	Proteobacteria	Gammaproteobacteria	Pasteurellales	Pasteurellaceae	NA
ASV412	Bacteria	Actinobacteria	Actinobacteria	Bifidobacteriales	Bifidobacteriaceae	Bifidobacterium
ASV413	Bacteria	Firmicutes	Bacilli	Lactobacillales	Streptococcaceae	Streptococcus
ASV414	Bacteria	Synergistetes	Synergistia	Synergistales	Synergistaceae	Pyramidobacter
ASV415	Bacteria	Firmicutes	Clostridia	Clostridiales	Ruminococcaceae	Ruminiclostridium_9
ASV416	Bacteria	Bacteroidetes	Bacteroidia	Bacteroidales	Bacteroidaceae	Bacteroides
ASV417	Bacteria	Proteobacteria	Alphaproteobacteria	Rhodospirillales	NA	NA
ASV418	Bacteria	Proteobacteria	Gammaproteobacteria	Pseudomonadales	Moraxellaceae	Alkanindiges
ASV419	Bacteria	Firmicutes	Clostridia	Clostridiales	Ruminococcaceae	Candidatus_Soleaferrea
ASV420	Bacteria	Planctomycetes	Planctomycetacia	Pirellulales	Pirellulaceae	p-1088-a5_gut_group
ASV421	Bacteria	Bacteroidetes	Bacteroidia	Bacteroidales	Prevotellaceae	Alloprevotella
ASV422	Bacteria	Bacteroidetes	Bacteroidia	Bacteroidales	Bacteroidaceae	Bacteroides
ASV423	Bacteria	Firmicutes	Clostridia	Clostridiales	Lachnospiraceae	Roseburia
ASV424	Bacteria	Bacteroidetes	Bacteroidia	Bacteroidales	Muribaculaceae	NA
ASV425	Bacteria	Cyanobacteria	Melainabacteria	Gastranaerophilales	NA	NA
ASV426	Bacteria	Bacteroidetes	Bacteroidia	Bacteroidales	Prevotellaceae	NA
ASV427	Bacteria	Bacteroidetes	Bacteroidia	Bacteroidales	Muribaculaceae	NA
ASV428	Bacteria	Firmicutes	Clostridia	Clostridiales	Lachnospiraceae	Lachnospiraceae_NK4A136_group
ASV429	Bacteria	Bacteroidetes	Bacteroidia	Bacteroidales	Prevotellaceae	Prevotella_9
ASV430	Bacteria	Firmicutes	Clostridia	Clostridiales	Ruminococcaceae	Ruminococcaceae_UCG-014
ASV431	Bacteria	Bacteroidetes	Bacteroidia	Bacteroidales	Muribaculaceae	NA
ASV432	Bacteria	Firmicutes	Clostridia	Clostridiales	Ruminococcaceae	Ruminococcaceae_UCG-014
ASV433	Bacteria	Bacteroidetes	Bacteroidia	Bacteroidales	Prevotellaceae	Prevotellaceae_UCG-003
ASV434	Bacteria	Firmicutes	Clostridia	Clostridiales	Ruminococcaceae	Ruminococcaceae_NK4A214_group
ASV435	Bacteria	Firmicutes	Bacilli	Lactobacillales	Lactobacillaceae	Lactobacillus
ASV436	Bacteria	Firmicutes	Clostridia	Clostridiales	Lachnospiraceae	NA
ASV437	Bacteria	Bacteroidetes	Bacteroidia	Bacteroidales	Prevotellaceae	Prevotella_9
ASV438	Bacteria	Firmicutes	Bacilli	Lactobacillales	Enterococcaceae	Enterococcus
ASV439	Bacteria	Bacteroidetes	Bacteroidia	Bacteroidales	Rikenellaceae	Rikenellaceae_RC9_gut_group
ASV440	Bacteria	Firmicutes	Bacilli	Lactobacillales	Streptococcaceae	Streptococcus
ASV441	Bacteria	Proteobacteria	Deltaproteobacteria	Desulfovibrionales	Desulfovibrionaceae	Desulfovibrio
ASV442	Bacteria	Bacteroidetes	Bacteroidia	Bacteroidales	Prevotellaceae	Prevotella_7
ASV443	Bacteria	Bacteroidetes	Bacteroidia	Bacteroidales	Prevotellaceae	Prevotellaceae_NK3B31_group
ASV444	Bacteria	Spirochaetes	Spirochaetia	Spirochaetales	Spirochaetaceae	Treponema_2
ASV445	Bacteria	Proteobacteria	Gammaproteobacteria	Betaproteobacteriales	Burkholderiaceae	Parasutterella
ASV446	Bacteria	Firmicutes	Clostridia	Clostridiales	Ruminococcaceae	NA
ASV447	Bacteria	Proteobacteria	Gammaproteobacteria	Enterobacteriales	Enterobacteriaceae	NA
ASV448	Bacteria	Bacteroidetes	Bacteroidia	Bacteroidales	Barnesiellaceae	NA
ASV450	Bacteria	Bacteroidetes	Bacteroidia	Bacteroidales	Prevotellaceae	Prevotellaceae_NK3B31_group
ASV451	Bacteria	Firmicutes	Negativicutes	Selenomonadales	Veillonellaceae	NA
ASV452	Bacteria	Firmicutes	Clostridia	Clostridiales	Ruminococcaceae	Ruminococcaceae_UCG-010
ASV453	Bacteria	Firmicutes	Clostridia	Clostridiales	Lachnospiraceae	Lachnospiraceae_UCG-004
ASV454	Bacteria	Elusimicrobia	Elusimicrobia	Elusimicrobiales	Elusimicrobiaceae	Elusimicrobium
ASV455	Bacteria	Kiritimatiellaeota	Kiritimatiellae	WCHB1-41	NA	NA
ASV456	Bacteria	Firmicutes	Bacilli	Lactobacillales	Aerococcaceae	Aerococcus
ASV457	Bacteria	Bacteroidetes	Bacteroidia	Bacteroidales	Prevotellaceae	Alloprevotella
ASV458	Bacteria	Bacteroidetes	Bacteroidia	Bacteroidales	Muribaculaceae	NA
ASV459	Bacteria	Firmicutes	Clostridia	Clostridiales	Ruminococcaceae	NA
ASV460	Bacteria	Actinobacteria	Actinobacteria	Bifidobacteriales	Bifidobacteriaceae	Bifidobacterium
ASV461	Bacteria	Bacteroidetes	Bacteroidia	Bacteroidales	Rikenellaceae	Rikenellaceae_RC9_gut_group
ASV462	Bacteria	Firmicutes	Negativicutes	Selenomonadales	Veillonellaceae	Selenomonas
ASV463	Bacteria	Firmicutes	Clostridia	Clostridiales	Ruminococcaceae	Ruminococcaceae_UCG-010
ASV464	Bacteria	Bacteroidetes	Bacteroidia	Bacteroidales	Rikenellaceae	Rikenellaceae_RC9_gut_group
ASV465	Bacteria	Bacteroidetes	Bacteroidia	Bacteroidales	Prevotellaceae	Prevotella_9
ASV466	Bacteria	Firmicutes	Clostridia	Clostridiales	Lachnospiraceae	NA
ASV467	Bacteria	Bacteroidetes	Bacteroidia	Bacteroidales	Bacteroidaceae	Bacteroides
ASV468	Bacteria	Firmicutes	Clostridia	Clostridiales	Christensenellaceae	Christensenellaceae_R-7_group
ASV469	Bacteria	Bacteroidetes	Bacteroidia	Bacteroidales	Bacteroidaceae	Bacteroides
ASV470	Bacteria	Firmicutes	Clostridia	Clostridiales	Lachnospiraceae	Lachnospiraceae_UCG-004
ASV471	Bacteria	Proteobacteria	Gammaproteobacteria	Pseudomonadales	Pseudomonadaceae	Pseudomonas
ASV472	Bacteria	Bacteroidetes	Bacteroidia	Bacteroidales	Prevotellaceae	NA
ASV473	Bacteria	Firmicutes	Negativicutes	Selenomonadales	Acidaminococcaceae	Phascolarctobacterium
ASV474	Bacteria	Firmicutes	Clostridia	Clostridiales	Lachnospiraceae	Roseburia
ASV475	Bacteria	Firmicutes	Clostridia	Clostridiales	Lachnospiraceae	Coprococcus_2
ASV476	Bacteria	Bacteroidetes	Bacteroidia	Bacteroidales	Muribaculaceae	NA
ASV477	Bacteria	Firmicutes	Bacilli	Lactobacillales	Lactobacillaceae	Lactobacillus
ASV478	Bacteria	Firmicutes	Clostridia	Clostridiales	Ruminococcaceae	Ruminococcaceae_UCG-010
ASV479	Bacteria	Firmicutes	Clostridia	Clostridiales	Lachnospiraceae	NA
ASV480	Bacteria	Firmicutes	Clostridia	Clostridiales	Ruminococcaceae	Anaerofilum
ASV481	Bacteria	Bacteroidetes	Bacteroidia	Bacteroidales	Tannerellaceae	Parabacteroides
ASV482	Bacteria	Bacteroidetes	Bacteroidia	Bacteroidales	Prevotellaceae	NA
ASV483	Bacteria	Firmicutes	Clostridia	Clostridiales	Ruminococcaceae	Ruminococcaceae_UCG-005
ASV484	Bacteria	Firmicutes	Clostridia	Clostridiales	Ruminococcaceae	NA
ASV485	Bacteria	Bacteroidetes	Bacteroidia	Bacteroidales	Rikenellaceae	Alistipes
ASV486	Bacteria	Bacteroidetes	Bacteroidia	Bacteroidales	Rikenellaceae	Rikenellaceae_RC9_gut_group
ASV487	Bacteria	Bacteroidetes	Bacteroidia	Bacteroidales	Prevotellaceae	Alloprevotella
ASV488	Bacteria	Epsilonbacteraeota	Campylobacteria	Campylobacterales	Helicobacteraceae	Helicobacter
ASV489	Bacteria	Firmicutes	Clostridia	Clostridiales	Ruminococcaceae	Ruminococcaceae_UCG-014
ASV490	Bacteria	Firmicutes	Clostridia	Clostridiales	Lachnospiraceae	Lachnoclostridium
ASV491	Bacteria	Firmicutes	Clostridia	Clostridiales	Ruminococcaceae	Ruminococcaceae_UCG-014
ASV492	Bacteria	Firmicutes	Clostridia	Clostridiales	Lachnospiraceae	NA
ASV493	Bacteria	Bacteroidetes	Bacteroidia	Bacteroidales	Barnesiellaceae	Barnesiella
ASV494	Bacteria	Bacteroidetes	Bacteroidia	Bacteroidales	Prevotellaceae	Paraprevotella
ASV495	Bacteria	Actinobacteria	Actinobacteria	Micrococcales	Micrococcaceae	Rothia
ASV496	Bacteria	Spirochaetes	Spirochaetia	Spirochaetales	Spirochaetaceae	Treponema_2
ASV497	Bacteria	Firmicutes	Clostridia	Clostridiales	Lachnospiraceae	NA
ASV498	Bacteria	Bacteroidetes	Bacteroidia	Bacteroidales	Tannerellaceae	Parabacteroides
ASV499	Bacteria	Bacteroidetes	Bacteroidia	Bacteroidales	Tannerellaceae	Parabacteroides
ASV500	Bacteria	Firmicutes	Clostridia	Clostridiales	Ruminococcaceae	NA
ASV501	Bacteria	Bacteroidetes	Bacteroidia	Bacteroidales	Rikenellaceae	Rikenellaceae_RC9_gut_group
ASV502	Bacteria	Firmicutes	Clostridia	Clostridiales	Lachnospiraceae	Coprococcus_3
ASV503	Bacteria	Bacteroidetes	Bacteroidia	Bacteroidales	Prevotellaceae	Prevotellaceae_NK3B31_group
ASV504	Bacteria	Firmicutes	Negativicutes	Selenomonadales	Veillonellaceae	Megasphaera
ASV505	Bacteria	Actinobacteria	Actinobacteria	Bifidobacteriales	Bifidobacteriaceae	Bifidobacterium
ASV506	Bacteria	Kiritimatiellaeota	Kiritimatiellae	WCHB1-41	NA	NA
ASV507	Bacteria	Firmicutes	Bacilli	Lactobacillales	Lactobacillaceae	Lactobacillus
ASV508	Bacteria	Firmicutes	Clostridia	Clostridiales	Ruminococcaceae	Oscillibacter
ASV509	Bacteria	Firmicutes	Bacilli	Bacillales	Staphylococcaceae	Jeotgalicoccus
ASV510	Bacteria	Bacteroidetes	Bacteroidia	Bacteroidales	Bacteroidaceae	Bacteroides
ASV511	Bacteria	Firmicutes	Clostridia	Clostridiales	Ruminococcaceae	Intestinimonas
ASV512	Bacteria	Kiritimatiellaeota	Kiritimatiellae	WCHB1-41	NA	NA
ASV513	Bacteria	Bacteroidetes	Bacteroidia	Bacteroidales	Prevotellaceae	Alloprevotella
ASV514	Bacteria	Firmicutes	Clostridia	Clostridiales	Lachnospiraceae	Blautia
ASV515	Bacteria	Bacteroidetes	Bacteroidia	Bacteroidales	Prevotellaceae	NA
ASV516	Bacteria	Cyanobacteria	Melainabacteria	Gastranaerophilales	NA	NA
ASV517	Bacteria	Bacteroidetes	Bacteroidia	Bacteroidales	Barnesiellaceae	Barnesiella
ASV518	Bacteria	Synergistetes	Synergistia	Synergistales	Synergistaceae	Pyramidobacter
ASV519	Bacteria	Bacteroidetes	Bacteroidia	Bacteroidales	Prevotellaceae	Prevotellaceae_UCG-001
ASV520	Bacteria	Firmicutes	Clostridia	Clostridiales	Ruminococcaceae	Subdoligranulum
ASV521	Bacteria	Firmicutes	Clostridia	Clostridiales	Ruminococcaceae	Ruminococcaceae_UCG-010
ASV522	Bacteria	Bacteroidetes	Bacteroidia	Bacteroidales	Prevotellaceae	Prevotella
ASV523	Bacteria	Bacteroidetes	Bacteroidia	Bacteroidales	Prevotellaceae	Prevotellaceae_UCG-001
ASV524	Bacteria	Cyanobacteria	Melainabacteria	Gastranaerophilales	NA	NA
ASV525	Bacteria	Bacteroidetes	Bacteroidia	Bacteroidales	Muribaculaceae	NA
ASV526	Bacteria	Firmicutes	Clostridia	Clostridiales	Peptostreptococcaceae	Peptostreptococcus
ASV527	Bacteria	Bacteroidetes	Bacteroidia	Bacteroidales	Prevotellaceae	Prevotellaceae_UCG-004
ASV528	Bacteria	Firmicutes	Clostridia	Clostridiales	Ruminococcaceae	Ruminococcaceae_NK4A214_group
ASV529	Bacteria	Bacteroidetes	Bacteroidia	Bacteroidales	Bacteroidales_RF16_group	NA
ASV530	Bacteria	Firmicutes	Clostridia	Clostridiales	Christensenellaceae	Christensenellaceae_R-7_group
ASV531	Bacteria	Firmicutes	Bacilli	Lactobacillales	Carnobacteriaceae	Jeotgalibaca
ASV532	Bacteria	Bacteroidetes	Bacteroidia	Bacteroidales	Prevotellaceae	Alloprevotella
ASV533	Bacteria	Proteobacteria	Gammaproteobacteria	Pseudomonadales	Moraxellaceae	Psychrobacter
ASV534	Bacteria	Verrucomicrobia	Verrucomicrobiae	Opitutales	Puniceicoccaceae	NA
ASV535	Bacteria	Firmicutes	Bacilli	Bacillales	Planococcaceae	Solibacillus
ASV536	Bacteria	Firmicutes	Clostridia	Clostridiales	Lachnospiraceae	NA
ASV537	Bacteria	Firmicutes	Erysipelotrichia	Erysipelotrichales	Erysipelotrichaceae	Catenibacterium
ASV538	Bacteria	Firmicutes	Clostridia	Clostridiales	Lachnospiraceae	Lachnospiraceae_NK4A136_group
ASV539	Bacteria	Bacteroidetes	Bacteroidia	Bacteroidales	Prevotellaceae	NA
ASV540	Bacteria	Lentisphaerae	Lentisphaeria	Victivallales	vadinBE97	NA
ASV541	Bacteria	Firmicutes	Clostridia	Clostridiales	Lachnospiraceae	NA
ASV542	Bacteria	Bacteroidetes	Bacteroidia	Bacteroidales	Bacteroidales_RF16_group	NA
ASV543	Bacteria	Firmicutes	Clostridia	Clostridiales	Lachnospiraceae	Roseburia
ASV544	Bacteria	Firmicutes	Bacilli	Lactobacillales	Streptococcaceae	Streptococcus
ASV545	Bacteria	Bacteroidetes	Bacteroidia	Bacteroidales	Bacteroidaceae	Bacteroides
ASV547	Bacteria	Firmicutes	Clostridia	Clostridiales	Lachnospiraceae	Lachnoclostridium
ASV548	Bacteria	Proteobacteria	Deltaproteobacteria	Desulfovibrionales	Desulfovibrionaceae	Desulfovibrio
ASV549	Bacteria	Firmicutes	Clostridia	Clostridiales	Ruminococcaceae	NA
ASV550	Bacteria	Bacteroidetes	Bacteroidia	Bacteroidales	Prevotellaceae	Prevotellaceae_NK3B31_group
ASV551	Bacteria	Firmicutes	Clostridia	Clostridiales	Ruminococcaceae	Ruminococcaceae_UCG-010
ASV552	Bacteria	Bacteroidetes	Bacteroidia	Bacteroidales	Bacteroidaceae	Bacteroides
ASV553	Bacteria	Firmicutes	Bacilli	Lactobacillales	Leuconostocaceae	Leuconostoc
ASV554	Bacteria	Bacteroidetes	Bacteroidia	Bacteroidales	Prevotellaceae	Prevotella_2
ASV555	Bacteria	Firmicutes	Negativicutes	Selenomonadales	Veillonellaceae	Mitsuokella
ASV556	Bacteria	Bacteroidetes	Bacteroidia	Bacteroidales	Muribaculaceae	NA
ASV557	Bacteria	Firmicutes	Negativicutes	Selenomonadales	Veillonellaceae	Selenomonas_3
ASV558	Bacteria	Firmicutes	Clostridia	Clostridiales	Lachnospiraceae	Hungatella
ASV559	Bacteria	Firmicutes	Clostridia	Clostridiales	Ruminococcaceae	Oscillospira
ASV560	Bacteria	Firmicutes	Clostridia	Clostridiales	Ruminococcaceae	Ruminococcaceae_UCG-014
ASV561	Bacteria	Firmicutes	Clostridia	Clostridiales	Ruminococcaceae	Oscillibacter
ASV562	Bacteria	Proteobacteria	Gammaproteobacteria	Xanthomonadales	Xanthomonadaceae	Stenotrophomonas
ASV563	Bacteria	Firmicutes	Clostridia	Clostridiales	Lachnospiraceae	NA
ASV564	Bacteria	Firmicutes	Clostridia	Clostridiales	Ruminococcaceae	NA
ASV565	Bacteria	Firmicutes	Clostridia	Clostridiales	Lachnospiraceae	Lachnospira
ASV566	Bacteria	Bacteroidetes	Bacteroidia	Bacteroidales	Prevotellaceae	Alloprevotella
ASV567	Bacteria	Firmicutes	Clostridia	Clostridiales	Ruminococcaceae	Flavonifractor
ASV568	Bacteria	Firmicutes	Clostridia	Clostridiales	Lachnospiraceae	Lachnospira
ASV569	Bacteria	Proteobacteria	Gammaproteobacteria	Pseudomonadales	Moraxellaceae	Acinetobacter
ASV570	Bacteria	Firmicutes	Clostridia	Clostridiales	Ruminococcaceae	Ruminococcus_1
ASV571	Bacteria	Bacteroidetes	Bacteroidia	Bacteroidales	Prevotellaceae	Prevotella_9
ASV572	Bacteria	Firmicutes	Clostridia	Clostridiales	Lachnospiraceae	Lachnospiraceae_UCG-001
ASV573	Bacteria	Firmicutes	Clostridia	Clostridiales	Lachnospiraceae	Oribacterium
ASV574	Bacteria	Lentisphaerae	Lentisphaeria	Victivallales	Victivallaceae	Victivallis
ASV575	Bacteria	Firmicutes	Clostridia	Clostridiales	Ruminococcaceae	Oscillospira
ASV576	Bacteria	Firmicutes	Clostridia	Clostridiales	Lachnospiraceae	Syntrophococcus
ASV577	Bacteria	Firmicutes	Clostridia	Clostridiales	Lachnospiraceae	Coprococcus_2
ASV578	Bacteria	Firmicutes	Clostridia	Clostridiales	Ruminococcaceae	Ruminococcus_1
ASV579	Bacteria	Firmicutes	Clostridia	Clostridiales	Ruminococcaceae	Ruminococcaceae_UCG-014
ASV580	Bacteria	Bacteroidetes	Bacteroidia	Bacteroidales	Prevotellaceae	Prevotella_7
ASV581	Bacteria	Firmicutes	Clostridia	Clostridiales	Lachnospiraceae	NA
ASV582	Bacteria	Bacteroidetes	Bacteroidia	Bacteroidales	Prevotellaceae	Prevotella_9
ASV583	Bacteria	Actinobacteria	Actinobacteria	Corynebacteriales	Corynebacteriaceae	Corynebacterium_1
ASV584	Bacteria	Firmicutes	Clostridia	Clostridiales	Lachnospiraceae	Agathobacter
ASV585	Bacteria	Synergistetes	Synergistia	Synergistales	Synergistaceae	NA
ASV586	Bacteria	Proteobacteria	Gammaproteobacteria	Betaproteobacteriales	Burkholderiaceae	Sutterella
ASV587	Bacteria	Firmicutes	Bacilli	Lactobacillales	Aerococcaceae	Globicatella
ASV588	Bacteria	Firmicutes	Clostridia	Clostridiales	Ruminococcaceae	Ruminococcus_1
ASV589	Bacteria	Firmicutes	Negativicutes	Selenomonadales	Acidaminococcaceae	Phascolarctobacterium
ASV590	Bacteria	Proteobacteria	Gammaproteobacteria	Pseudomonadales	Pseudomonadaceae	Pseudomonas
ASV591	Bacteria	Firmicutes	Clostridia	Clostridiales	Ruminococcaceae	Oscillibacter
ASV592	Bacteria	Firmicutes	Clostridia	Clostridiales	Ruminococcaceae	Ruminiclostridium_6
ASV593	Bacteria	Firmicutes	Clostridia	Clostridiales	Ruminococcaceae	Ruminococcaceae_UCG-005
ASV594	Bacteria	Bacteroidetes	Bacteroidia	Bacteroidales	Prevotellaceae	Alloprevotella
ASV595	Bacteria	Proteobacteria	Gammaproteobacteria	Betaproteobacteriales	Burkholderiaceae	Sutterella
ASV596	Bacteria	Cyanobacteria	Melainabacteria	Gastranaerophilales	NA	NA
ASV597	Bacteria	Proteobacteria	Gammaproteobacteria	Enterobacteriales	Enterobacteriaceae	Escherichia/Shigella
ASV598	Bacteria	Cyanobacteria	Melainabacteria	Gastranaerophilales	NA	NA
ASV599	Bacteria	Firmicutes	Clostridia	Clostridiales	Lachnospiraceae	Syntrophococcus
ASV600	Bacteria	Firmicutes	Clostridia	Clostridiales	Ruminococcaceae	Ruminococcaceae_UCG-005
ASV601	Bacteria	Firmicutes	Clostridia	Clostridiales	Ruminococcaceae	Ruminococcaceae_NK4A214_group
ASV602	Bacteria	Proteobacteria	Gammaproteobacteria	Enterobacteriales	Enterobacteriaceae	NA
ASV603	Bacteria	Firmicutes	Clostridia	Clostridiales	Family_XIII	Family_XIII_AD3011_group
ASV604	Bacteria	Firmicutes	Clostridia	Clostridiales	Ruminococcaceae	Faecalibacterium
ASV605	Bacteria	Firmicutes	Clostridia	Clostridiales	Family_XIII	NA
ASV606	Bacteria	Verrucomicrobia	Verrucomicrobiae	Verrucomicrobiales	Akkermansiaceae	Akkermansia
ASV607	Bacteria	Epsilonbacteraeota	Campylobacteria	Campylobacterales	Helicobacteraceae	Helicobacter
ASV608	Bacteria	Firmicutes	Bacilli	Bacillales	Staphylococcaceae	Jeotgalicoccus
ASV609	Bacteria	Firmicutes	Clostridia	Clostridiales	Ruminococcaceae	Oscillibacter
ASV611	Bacteria	Firmicutes	Negativicutes	Selenomonadales	Veillonellaceae	Anaerovibrio
ASV612	Bacteria	Firmicutes	Clostridia	Clostridiales	Ruminococcaceae	Ruminococcus_2
ASV613	Bacteria	Firmicutes	Clostridia	Clostridiales	Ruminococcaceae	Ruminiclostridium_5
ASV614	Bacteria	Proteobacteria	Gammaproteobacteria	Betaproteobacteriales	Burkholderiaceae	Sutterella
ASV615	Bacteria	Proteobacteria	Gammaproteobacteria	Betaproteobacteriales	Burkholderiaceae	Sutterella
ASV616	Bacteria	Bacteroidetes	Bacteroidia	Bacteroidales	Prevotellaceae	Paraprevotella
ASV617	Bacteria	Firmicutes	Clostridia	Clostridiales	Lachnospiraceae	Lachnospiraceae_UCG-010
ASV618	Bacteria	Bacteroidetes	Bacteroidia	Bacteroidales	Prevotellaceae	Alloprevotella
ASV619	Bacteria	Firmicutes	Negativicutes	Selenomonadales	Veillonellaceae	Veillonella
ASV620	Bacteria	Cyanobacteria	Oxyphotobacteria	Chloroplast	NA	NA
ASV621	Bacteria	Kiritimatiellaeota	Kiritimatiellae	WCHB1-41	NA	NA
ASV622	Bacteria	Bacteroidetes	Bacteroidia	Bacteroidales	Muribaculaceae	NA
ASV623	Bacteria	Firmicutes	Clostridia	Clostridiales	Lachnospiraceae	Lachnospiraceae_AC2044_group
ASV624	Bacteria	Bacteroidetes	Bacteroidia	Bacteroidales	Prevotellaceae	Prevotella_7
ASV625	Bacteria	Firmicutes	Clostridia	Clostridiales	Ruminococcaceae	Ruminococcaceae_UCG-003
ASV626	Bacteria	Firmicutes	Bacilli	Bacillales	Planococcaceae	Kurthia
ASV627	Bacteria	Bacteroidetes	Bacteroidia	Bacteroidales	Prevotellaceae	Prevotellaceae_NK3B31_group
ASV628	Bacteria	Firmicutes	Clostridia	Clostridiales	Clostridiaceae_1	Clostridium_sensu_stricto_1
ASV629	Bacteria	Firmicutes	Bacilli	Bacillales	Staphylococcaceae	Jeotgalicoccus
ASV630	Bacteria	Firmicutes	Clostridia	Clostridiales	Ruminococcaceae	Ruminococcaceae_UCG-010
ASV631	Bacteria	Bacteroidetes	Bacteroidia	Bacteroidales	Prevotellaceae	Prevotellaceae_NK3B31_group
ASV632	Bacteria	Bacteroidetes	Bacteroidia	Bacteroidales	Prevotellaceae	Prevotella_7
ASV633	Bacteria	Firmicutes	Clostridia	Clostridiales	Lachnospiraceae	Lachnospiraceae_NK4A136_group
ASV634	Bacteria	Firmicutes	Clostridia	Clostridiales	Ruminococcaceae	Ruminococcaceae_UCG-005
ASV635	Bacteria	Firmicutes	Clostridia	Clostridiales	Ruminococcaceae	Ruminococcaceae_UCG-010
ASV636	Bacteria	Bacteroidetes	Bacteroidia	Bacteroidales	Marinifilaceae	Odoribacter
ASV637	Bacteria	Bacteroidetes	Bacteroidia	Bacteroidales	Prevotellaceae	Prevotellaceae_UCG-004
ASV638	Bacteria	Actinobacteria	Actinobacteria	Actinomycetales	Actinomycetaceae	Arcanobacterium
ASV639	Bacteria	Firmicutes	Clostridia	Clostridiales	Family_XIII	Mogibacterium
ASV640	Bacteria	Bacteroidetes	Bacteroidia	Bacteroidales	Rikenellaceae	Rikenellaceae_RC9_gut_group
ASV641	Bacteria	Bacteroidetes	Bacteroidia	Bacteroidales	Prevotellaceae	NA
ASV642	Bacteria	Firmicutes	Clostridia	Clostridiales	Ruminococcaceae	Ruminococcaceae_NK4A214_group
ASV643	Bacteria	Bacteroidetes	Bacteroidia	Bacteroidales	Bacteroidaceae	Bacteroides
ASV644	Bacteria	Proteobacteria	Gammaproteobacteria	Betaproteobacteriales	Burkholderiaceae	Sutterella
ASV645	Bacteria	Bacteroidetes	Bacteroidia	Bacteroidales	Prevotellaceae	Alloprevotella
ASV646	Bacteria	Firmicutes	Clostridia	Clostridiales	Ruminococcaceae	Ruminococcaceae_UCG-005
ASV647	Bacteria	Proteobacteria	Gammaproteobacteria	Aeromonadales	Succinivibrionaceae	Succinivibrio
ASV648	Bacteria	Firmicutes	Clostridia	Clostridiales	Ruminococcaceae	NA
ASV649	Bacteria	Epsilonbacteraeota	Campylobacteria	Campylobacterales	Helicobacteraceae	Helicobacter
ASV650	Bacteria	Cyanobacteria	Melainabacteria	Gastranaerophilales	NA	NA
ASV651	Bacteria	Firmicutes	Negativicutes	Selenomonadales	Veillonellaceae	Dialister
ASV652	Bacteria	Firmicutes	Clostridia	Clostridiales	Lachnospiraceae	NA
ASV653	Bacteria	Bacteroidetes	Bacteroidia	Bacteroidales	Muribaculaceae	NA
ASV654	Bacteria	Bacteroidetes	Bacteroidia	Bacteroidales	Bacteroidaceae	Bacteroides
ASV655	Bacteria	Firmicutes	Erysipelotrichia	Erysipelotrichales	Erysipelotrichaceae	Erysipelotrichaceae_UCG-003
ASV656	Bacteria	Bacteroidetes	Bacteroidia	Bacteroidales	Prevotellaceae	Prevotella_9
ASV657	Bacteria	Bacteroidetes	Bacteroidia	Bacteroidales	Marinifilaceae	Butyricimonas
ASV658	Bacteria	Bacteroidetes	Bacteroidia	Bacteroidales	Prevotellaceae	Prevotellaceae_UCG-003
ASV659	Bacteria	Firmicutes	Clostridia	Clostridiales	Ruminococcaceae	Ruminococcaceae_UCG-005
ASV660	Bacteria	Deferribacteres	Deferribacteres	Deferribacterales	Deferribacteraceae	Mucispirillum
ASV661	Bacteria	Bacteroidetes	Bacteroidia	Bacteroidales	Bacteroidales_RF16_group	NA
ASV662	Bacteria	Firmicutes	Clostridia	Clostridiales	Lachnospiraceae	NA
ASV663	Bacteria	Firmicutes	Clostridia	Clostridiales	Lachnospiraceae	NA
ASV664	Bacteria	Firmicutes	Clostridia	Clostridiales	Ruminococcaceae	Butyricicoccus
ASV665	Bacteria	Firmicutes	Clostridia	Clostridiales	Lachnospiraceae	NA
ASV666	Bacteria	Firmicutes	Clostridia	Clostridiales	Ruminococcaceae	Ruminococcaceae_UCG-014
ASV667	Bacteria	Elusimicrobia	Elusimicrobia	Elusimicrobiales	Elusimicrobiaceae	Elusimicrobium
ASV668	Bacteria	Firmicutes	Clostridia	Clostridiales	Ruminococcaceae	Ruminococcus_1
ASV669	Bacteria	Firmicutes	Clostridia	Clostridiales	Lachnospiraceae	Lachnoclostridium
ASV670	Bacteria	Firmicutes	Negativicutes	Selenomonadales	Veillonellaceae	Veillonella
ASV671	Bacteria	Firmicutes	Clostridia	Clostridiales	Ruminococcaceae	Ruminococcus_1
ASV672	Bacteria	Firmicutes	Clostridia	Clostridiales	Ruminococcaceae	Intestinimonas
ASV673	Bacteria	Firmicutes	Clostridia	Clostridiales	Lachnospiraceae	Roseburia
ASV674	Bacteria	Firmicutes	Bacilli	Bacillales	Staphylococcaceae	NA
ASV675	Bacteria	Bacteroidetes	Bacteroidia	Bacteroidales	Prevotellaceae	Prevotella_7
ASV676	Bacteria	Firmicutes	Clostridia	Clostridiales	Ruminococcaceae	Ruminococcus_2
ASV677	Bacteria	Firmicutes	Clostridia	Clostridiales	Ruminococcaceae	Ruminococcaceae_NK4A214_group
ASV678	Bacteria	Kiritimatiellaeota	Kiritimatiellae	WCHB1-41	NA	NA
ASV679	Bacteria	Firmicutes	Clostridia	Clostridiales	Lachnospiraceae	Marvinbryantia
ASV680	Bacteria	Firmicutes	Bacilli	Lactobacillales	Aerococcaceae	Ignavigranum
ASV681	Bacteria	Firmicutes	Clostridia	Clostridiales	Peptostreptococcaceae	Intestinibacter
ASV682	Bacteria	Bacteroidetes	Bacteroidia	Bacteroidales	Bacteroidaceae	Bacteroides
ASV683	Bacteria	Bacteroidetes	Bacteroidia	Bacteroidales	Bacteroidaceae	Bacteroides
ASV684	Bacteria	Firmicutes	Clostridia	Clostridiales	Lachnospiraceae	Agathobacter
ASV685	Bacteria	Firmicutes	Clostridia	Clostridiales	Clostridiaceae_1	Clostridium_sensu_stricto_1
ASV686	Bacteria	Firmicutes	Clostridia	Clostridiales	Lachnospiraceae	Roseburia
ASV687	Bacteria	Bacteroidetes	Bacteroidia	Bacteroidales	Muribaculaceae	NA
ASV688	Bacteria	Proteobacteria	Alphaproteobacteria	Rhodospirillales	NA	NA
ASV689	Bacteria	Bacteroidetes	Bacteroidia	Bacteroidales	Muribaculaceae	NA
ASV690	Bacteria	Firmicutes	Clostridia	Clostridiales	Ruminococcaceae	Ruminococcus_1
ASV691	Bacteria	Bacteroidetes	Bacteroidia	Bacteroidales	Bacteroidales_RF16_group	NA
ASV692	Bacteria	Verrucomicrobia	Verrucomicrobiae	Opitutales	Puniceicoccaceae	NA
ASV693	Bacteria	Bacteroidetes	Bacteroidia	Bacteroidales	Rikenellaceae	Rikenellaceae_RC9_gut_group
ASV694	Bacteria	Spirochaetes	Spirochaetia	Spirochaetales	Spirochaetaceae	Treponema_2
ASV695	Bacteria	Firmicutes	Clostridia	Clostridiales	Christensenellaceae	Christensenellaceae_R-7_group
ASV696	Bacteria	Spirochaetes	Spirochaetia	Spirochaetales	Spirochaetaceae	Treponema_2
ASV697	Bacteria	Bacteroidetes	Bacteroidia	Bacteroidales	Prevotellaceae	Paraprevotella
ASV698	Bacteria	Proteobacteria	Gammaproteobacteria	Xanthomonadales	Xanthomonadaceae	Stenotrophomonas
ASV699	Bacteria	Bacteroidetes	Bacteroidia	Bacteroidales	Marinifilaceae	Butyricimonas
ASV700	Bacteria	Firmicutes	Clostridia	Clostridiales	Lachnospiraceae	NA
ASV701	Bacteria	Kiritimatiellaeota	Kiritimatiellae	WCHB1-41	NA	NA
ASV702	Bacteria	Firmicutes	Clostridia	Clostridiales	Lachnospiraceae	Blautia
ASV703	Bacteria	Bacteroidetes	Bacteroidia	Bacteroidales	Muribaculaceae	NA
ASV704	Bacteria	Firmicutes	Clostridia	Clostridiales	Family_XIII	Family_XIII_AD3011_group
ASV705	Bacteria	Firmicutes	Negativicutes	Selenomonadales	Veillonellaceae	Allisonella
ASV706	Bacteria	Firmicutes	Clostridia	Clostridiales	Christensenellaceae	Christensenellaceae_R-7_group
ASV707	Bacteria	Firmicutes	Clostridia	Clostridiales	Ruminococcaceae	Intestinimonas
ASV708	Bacteria	Bacteroidetes	Bacteroidia	Bacteroidales	Prevotellaceae	Alloprevotella
ASV709	Bacteria	Bacteroidetes	Bacteroidia	Bacteroidales	Prevotellaceae	Alloprevotella
ASV710	Bacteria	Proteobacteria	Gammaproteobacteria	Enterobacteriales	Enterobacteriaceae	Escherichia/Shigella
ASV711	Bacteria	Bacteroidetes	Bacteroidia	Bacteroidales	Prevotellaceae	Prevotellaceae_UCG-003
ASV712	Bacteria	Bacteroidetes	Bacteroidia	Bacteroidales	Prevotellaceae	Prevotella_9
ASV713	Bacteria	Lentisphaerae	Lentisphaeria	Victivallales	vadinBE97	NA
ASV714	Bacteria	Firmicutes	Clostridia	Clostridiales	Lachnospiraceae	Shuttleworthia
ASV715	Bacteria	Firmicutes	Clostridia	Clostridiales	Clostridiales_vadinBB60_group	NA
ASV716	Bacteria	Firmicutes	Clostridia	Clostridiales	Ruminococcaceae	Ruminococcaceae_UCG-014
ASV717	Bacteria	Actinobacteria	Actinobacteria	Bifidobacteriales	Bifidobacteriaceae	Bifidobacterium
ASV718	Bacteria	Bacteroidetes	Bacteroidia	Bacteroidales	Muribaculaceae	NA
ASV719	Bacteria	Proteobacteria	Gammaproteobacteria	Pseudomonadales	Moraxellaceae	Acinetobacter
ASV720	Bacteria	Lentisphaerae	Lentisphaeria	Victivallales	Victivallaceae	NA
ASV721	Bacteria	Firmicutes	Clostridia	Clostridiales	Clostridiales_vadinBB60_group	NA
ASV722	Bacteria	Bacteroidetes	Bacteroidia	Bacteroidales	Prevotellaceae	NA
ASV723	Bacteria	Bacteroidetes	Bacteroidia	Bacteroidales	Prevotellaceae	Prevotella_2
ASV724	Bacteria	Proteobacteria	Gammaproteobacteria	Betaproteobacteriales	Burkholderiaceae	Sutterella
ASV725	Bacteria	Firmicutes	Clostridia	Clostridiales	Ruminococcaceae	Butyricicoccus
ASV726	Bacteria	Bacteroidetes	Bacteroidia	Bacteroidales	Bacteroidaceae	Bacteroides
ASV727	Bacteria	Firmicutes	Clostridia	Clostridiales	Clostridiaceae_1	Clostridium_sensu_stricto_2
ASV728	Bacteria	Spirochaetes	Spirochaetia	Spirochaetales	Spirochaetaceae	Treponema_2
ASV729	Bacteria	Firmicutes	Clostridia	Clostridiales	Ruminococcaceae	Ruminococcus_1
ASV730	Bacteria	Synergistetes	Synergistia	Synergistales	Synergistaceae	Cloacibacillus
ASV731	Bacteria	Bacteroidetes	Bacteroidia	Bacteroidales	Tannerellaceae	Parabacteroides
ASV732	Bacteria	Firmicutes	Clostridia	Clostridiales	Lachnospiraceae	Lachnospiraceae_NK3A20_group
ASV733	Bacteria	Bacteroidetes	Bacteroidia	Bacteroidales	Prevotellaceae	Prevotella_7
ASV734	Bacteria	Bacteroidetes	Bacteroidia	Bacteroidales	Rikenellaceae	Rikenellaceae_RC9_gut_group
ASV735	Bacteria	Firmicutes	Clostridia	Clostridiales	Ruminococcaceae	NA
ASV736	Bacteria	Firmicutes	Clostridia	Clostridiales	Ruminococcaceae	Ruminococcus_1
ASV737	Bacteria	Cyanobacteria	Melainabacteria	Gastranaerophilales	NA	NA
ASV738	Bacteria	Bacteroidetes	Bacteroidia	Bacteroidales	p-251-o5	NA
ASV739	Bacteria	Bacteroidetes	Bacteroidia	Bacteroidales	Paludibacteraceae	NA
ASV740	Bacteria	Firmicutes	Clostridia	Clostridiales	Lachnospiraceae	Lachnospiraceae_UCG-007
ASV741	Bacteria	Bacteroidetes	Bacteroidia	Bacteroidales	Barnesiellaceae	Barnesiella
ASV742	Bacteria	Firmicutes	Clostridia	Clostridiales	Ruminococcaceae	Ruminiclostridium_9
ASV743	Bacteria	Firmicutes	Clostridia	Clostridiales	Ruminococcaceae	NA
ASV744	Bacteria	Firmicutes	Clostridia	Clostridiales	Clostridiales_vadinBB60_group	NA
ASV745	Bacteria	Bacteroidetes	Bacteroidia	Bacteroidales	Bacteroidaceae	Bacteroides
ASV746	Bacteria	Firmicutes	Clostridia	Clostridiales	Christensenellaceae	Christensenellaceae_R-7_group
ASV747	Bacteria	Bacteroidetes	Bacteroidia	Bacteroidales	Prevotellaceae	Prevotella_9
ASV748	Bacteria	Proteobacteria	Deltaproteobacteria	Desulfovibrionales	Desulfovibrionaceae	Desulfovibrio
ASV749	Bacteria	Firmicutes	Clostridia	Clostridiales	Family_XIII	Family_XIII_AD3011_group
ASV750	Bacteria	Firmicutes	Clostridia	Clostridiales	Ruminococcaceae	Oscillibacter
ASV751	Bacteria	Firmicutes	Clostridia	Clostridiales	Lachnospiraceae	Lachnospiraceae_AC2044_group
ASV752	Bacteria	Firmicutes	Clostridia	Clostridiales	Ruminococcaceae	Ruminococcus_2
ASV753	Bacteria	Actinobacteria	Coriobacteriia	Coriobacteriales	Atopobiaceae	NA
ASV754	Bacteria	Firmicutes	Clostridia	Clostridiales	NA	NA
ASV755	Bacteria	Firmicutes	Clostridia	Clostridiales	Clostridiaceae_1	Clostridium_sensu_stricto_1
ASV756	Bacteria	Planctomycetes	Planctomycetacia	Pirellulales	Pirellulaceae	p-1088-a5_gut_group
ASV757	Bacteria	Firmicutes	Clostridia	Clostridiales	Ruminococcaceae	Ruminococcaceae_UCG-014
ASV758	Bacteria	Bacteroidetes	Bacteroidia	Bacteroidales	Rikenellaceae	dgA-11_gut_group
ASV759	Bacteria	Firmicutes	Erysipelotrichia	Erysipelotrichales	Erysipelotrichaceae	Holdemanella
ASV760	Bacteria	Firmicutes	Clostridia	Clostridiales	Lachnospiraceae	NA
ASV761	Bacteria	Kiritimatiellaeota	Kiritimatiellae	WCHB1-41	NA	NA
ASV762	Bacteria	Bacteroidetes	Bacteroidia	Bacteroidales	Prevotellaceae	NA
ASV763	Bacteria	Firmicutes	Clostridia	Clostridiales	Ruminococcaceae	Negativibacillus
ASV764	Bacteria	Bacteroidetes	Bacteroidia	Bacteroidales	Prevotellaceae	NA
ASV765	Bacteria	Bacteroidetes	Bacteroidia	Bacteroidales	Prevotellaceae	NA
ASV766	Bacteria	Bacteroidetes	Bacteroidia	Bacteroidales	Bacteroidaceae	Bacteroides
ASV767	Bacteria	Bacteroidetes	Bacteroidia	Bacteroidales	Barnesiellaceae	Barnesiella
ASV768	Bacteria	Firmicutes	Clostridia	Clostridiales	Lachnospiraceae	Lachnoclostridium
ASV769	Bacteria	Bacteroidetes	Bacteroidia	Bacteroidales	Marinifilaceae	Butyricimonas
ASV770	Bacteria	Firmicutes	Clostridia	Clostridiales	Ruminococcaceae	Ruminococcaceae_NK4A214_group
ASV771	Bacteria	Verrucomicrobia	Verrucomicrobiae	Opitutales	Puniceicoccaceae	Cerasicoccus
ASV772	Bacteria	Proteobacteria	Gammaproteobacteria	Pasteurellales	Pasteurellaceae	Actinobacillus
ASV773	Bacteria	Bacteroidetes	Bacteroidia	Bacteroidales	Rikenellaceae	dgA-11_gut_group
ASV774	Bacteria	Firmicutes	Clostridia	Clostridiales	Ruminococcaceae	Subdoligranulum
ASV775	Bacteria	Epsilonbacteraeota	Campylobacteria	Campylobacterales	Campylobacteraceae	Campylobacter
ASV776	Bacteria	Firmicutes	Clostridia	Clostridiales	Lachnospiraceae	Lachnospiraceae_UCG-003
ASV777	Bacteria	Firmicutes	Bacilli	Lactobacillales	Lactobacillaceae	Lactobacillus
ASV778	Bacteria	Bacteroidetes	Bacteroidia	Bacteroidales	Tannerellaceae	Parabacteroides
ASV779	Bacteria	Actinobacteria	Actinobacteria	Corynebacteriales	Corynebacteriaceae	Corynebacterium
ASV780	Bacteria	Firmicutes	Clostridia	Clostridiales	Lachnospiraceae	Agathobacter
ASV781	Bacteria	Firmicutes	NA	NA	NA	NA
ASV782	Bacteria	Actinobacteria	Coriobacteriia	Coriobacteriales	Eggerthellaceae	Slackia
ASV783	Bacteria	Bacteroidetes	Bacteroidia	Bacteroidales	Prevotellaceae	Alloprevotella
ASV784	Bacteria	Firmicutes	Clostridia	Clostridiales	Ruminococcaceae	Ruminococcaceae_UCG-014
ASV785	Bacteria	Actinobacteria	Coriobacteriia	Coriobacteriales	Atopobiaceae	Olsenella
ASV786	Bacteria	Proteobacteria	Gammaproteobacteria	Betaproteobacteriales	Burkholderiaceae	Oxalobacter
ASV787	Bacteria	Bacteroidetes	Bacteroidia	Bacteroidales	Bacteroidaceae	Bacteroides
ASV788	Bacteria	Bacteroidetes	Bacteroidia	Bacteroidales	Prevotellaceae	Alloprevotella
ASV789	Bacteria	Firmicutes	Clostridia	Clostridiales	Ruminococcaceae	NA
ASV790	Bacteria	Firmicutes	Bacilli	Lactobacillales	Carnobacteriaceae	Atopostipes
ASV791	Bacteria	Bacteroidetes	Bacteroidia	Bacteroidales	Rikenellaceae	Alistipes
ASV792	Bacteria	Firmicutes	Clostridia	Clostridiales	Ruminococcaceae	Ruminiclostridium_6
ASV793	Bacteria	Firmicutes	Bacilli	Lactobacillales	Streptococcaceae	Streptococcus
ASV794	Bacteria	Firmicutes	Clostridia	Clostridiales	Lachnospiraceae	Shuttleworthia
ASV795	Bacteria	Firmicutes	Clostridia	Clostridiales	Lachnospiraceae	Lachnospiraceae_NK4A136_group
ASV796	Bacteria	Bacteroidetes	Bacteroidia	Flavobacteriales	Weeksellaceae	Empedobacter
ASV797	Bacteria	Firmicutes	Clostridia	Clostridiales	Lachnospiraceae	Lachnospira
ASV798	Bacteria	Firmicutes	Clostridia	Clostridiales	Lachnospiraceae	NA
ASV799	Bacteria	Firmicutes	Clostridia	Clostridiales	Family_XI	Anaerococcus
ASV800	Bacteria	Bacteroidetes	Bacteroidia	Bacteroidales	Muribaculaceae	NA
ASV802	Bacteria	Bacteroidetes	Bacteroidia	Bacteroidales	Rikenellaceae	Alistipes
ASV803	Bacteria	Bacteroidetes	Bacteroidia	Bacteroidales	Prevotellaceae	Prevotella_9
ASV804	Bacteria	Firmicutes	Clostridia	Clostridiales	Ruminococcaceae	Ruminococcaceae_UCG-010
ASV805	Bacteria	Spirochaetes	Spirochaetia	Spirochaetales	Spirochaetaceae	Treponema_2
ASV806	Bacteria	Spirochaetes	Spirochaetia	Spirochaetales	Spirochaetaceae	Treponema_2
ASV807	Bacteria	Kiritimatiellaeota	Kiritimatiellae	WCHB1-41	NA	NA
ASV809	Bacteria	Firmicutes	Clostridia	Clostridiales	Ruminococcaceae	Ruminococcus_1
ASV810	Bacteria	Bacteroidetes	Bacteroidia	Bacteroidales	Prevotellaceae	Alloprevotella
ASV811	Bacteria	Firmicutes	Clostridia	Clostridiales	Ruminococcaceae	NA
ASV812	Bacteria	Firmicutes	Clostridia	Clostridiales	Family_XI	Ezakiella
ASV813	Bacteria	Firmicutes	Clostridia	Clostridiales	Lachnospiraceae	NA
ASV814	Bacteria	Firmicutes	Negativicutes	Selenomonadales	Veillonellaceae	Megasphaera
ASV815	Bacteria	Actinobacteria	Actinobacteria	Actinomycetales	Actinomycetaceae	Actinomyces
ASV816	Bacteria	Firmicutes	Clostridia	Clostridiales	Ruminococcaceae	Ruminococcaceae_UCG-005
ASV817	Bacteria	Bacteroidetes	Bacteroidia	Bacteroidales	Marinifilaceae	Butyricimonas
ASV818	Bacteria	Bacteroidetes	Bacteroidia	Bacteroidales	Prevotellaceae	Prevotella_7
ASV819	Bacteria	Firmicutes	Clostridia	Clostridiales	Ruminococcaceae	Ruminococcaceae_UCG-005
ASV820	Bacteria	Proteobacteria	Gammaproteobacteria	Enterobacteriales	Enterobacteriaceae	Escherichia/Shigella
ASV821	Bacteria	Bacteroidetes	Bacteroidia	Bacteroidales	Bacteroidaceae	Bacteroides
ASV822	Bacteria	Firmicutes	Clostridia	Clostridiales	Ruminococcaceae	Ruminiclostridium_5
ASV823	Bacteria	Firmicutes	Clostridia	Clostridiales	Peptococcaceae	NA
ASV824	Bacteria	Firmicutes	Clostridia	Clostridiales	Lachnospiraceae	Shuttleworthia
ASV825	Bacteria	Deinococcus-Thermus	Deinococci	Deinococcales	Trueperaceae	Truepera
ASV826	Bacteria	Cyanobacteria	Melainabacteria	Gastranaerophilales	NA	NA
ASV827	Bacteria	Bacteroidetes	Bacteroidia	Bacteroidales	Prevotellaceae	NA
ASV828	Bacteria	Firmicutes	Clostridia	Clostridiales	Lachnospiraceae	Lachnospiraceae_UCG-001
ASV829	Bacteria	Firmicutes	Clostridia	Clostridiales	Ruminococcaceae	Ruminococcaceae_UCG-009
ASV830	Bacteria	Firmicutes	Clostridia	Clostridiales	Lachnospiraceae	CHKCI001
ASV831	Bacteria	Actinobacteria	Coriobacteriia	Coriobacteriales	Eggerthellaceae	Senegalimassilia
ASV832	Bacteria	Bacteroidetes	Bacteroidia	Bacteroidales	Prevotellaceae	Alloprevotella
ASV833	Bacteria	Firmicutes	Clostridia	Clostridiales	Lachnospiraceae	Shuttleworthia
ASV834	Bacteria	Firmicutes	Clostridia	Clostridiales	Ruminococcaceae	Ruminococcus_1
ASV835	Bacteria	Bacteroidetes	Bacteroidia	Bacteroidales	Tannerellaceae	Parabacteroides
ASV836	Bacteria	Firmicutes	Clostridia	Clostridiales	Christensenellaceae	Christensenellaceae_R-7_group
ASV837	Bacteria	Firmicutes	Clostridia	Clostridiales	Lachnospiraceae	Lachnospiraceae_FCS020_group
ASV838	Bacteria	Proteobacteria	Gammaproteobacteria	Pseudomonadales	Pseudomonadaceae	Pseudomonas
ASV839	Bacteria	Firmicutes	Clostridia	Clostridiales	Christensenellaceae	Christensenellaceae_R-7_group
ASV840	Bacteria	Firmicutes	Clostridia	Clostridiales	Lachnospiraceae	Blautia
ASV841	Bacteria	Firmicutes	Clostridia	NA	NA	NA
ASV842	Bacteria	Firmicutes	Clostridia	Clostridiales	Ruminococcaceae	NA
ASV843	Bacteria	Firmicutes	Clostridia	Clostridiales	Family_XI	Anaerococcus
ASV844	Bacteria	Firmicutes	Negativicutes	Selenomonadales	Veillonellaceae	NA
ASV845	Bacteria	Bacteroidetes	Bacteroidia	Bacteroidales	Prevotellaceae	NA
ASV846	Bacteria	Bacteroidetes	Bacteroidia	Bacteroidales	Rikenellaceae	Rikenellaceae_RC9_gut_group
ASV847	Bacteria	Cyanobacteria	Melainabacteria	Gastranaerophilales	NA	NA
ASV848	Bacteria	Bacteroidetes	Bacteroidia	Bacteroidales	Prevotellaceae	Prevotella_7
ASV849	Bacteria	Firmicutes	Clostridia	Clostridiales	Lachnospiraceae	NA
ASV850	Bacteria	Firmicutes	Clostridia	Clostridiales	Ruminococcaceae	Ruminococcaceae_UCG-010
ASV851	Bacteria	Firmicutes	Clostridia	Clostridiales	Clostridiaceae_1	Clostridium_sensu_stricto_1
ASV852	Bacteria	Bacteroidetes	Bacteroidia	Bacteroidales	Barnesiellaceae	Barnesiella
ASV853	Bacteria	Firmicutes	Clostridia	Clostridiales	Ruminococcaceae	Ruminococcus_1
ASV854	Bacteria	Firmicutes	Clostridia	Clostridiales	Ruminococcaceae	Ruminococcaceae_NK4A214_group
ASV855	Bacteria	Fusobacteria	Fusobacteriia	Fusobacteriales	Fusobacteriaceae	Fusobacterium
ASV856	Bacteria	Firmicutes	Clostridia	Clostridiales	Ruminococcaceae	Ruminococcaceae_UCG-005
ASV857	Bacteria	Proteobacteria	Gammaproteobacteria	Betaproteobacteriales	Burkholderiaceae	Massilia
ASV858	Bacteria	Firmicutes	Clostridia	Clostridiales	Ruminococcaceae	Ruminiclostridium_9
ASV859	Bacteria	Firmicutes	Clostridia	Clostridiales	Ruminococcaceae	Ruminococcaceae_UCG-014
ASV860	Bacteria	Firmicutes	Clostridia	Clostridiales	Lachnospiraceae	Acetitomaculum
ASV861	Bacteria	Firmicutes	Clostridia	Clostridiales	Lachnospiraceae	Shuttleworthia
ASV862	Bacteria	Bacteroidetes	Bacteroidia	Bacteroidales	Prevotellaceae	Prevotella
ASV863	Bacteria	Firmicutes	Clostridia	Clostridiales	Christensenellaceae	Christensenellaceae_R-7_group
ASV864	Bacteria	Bacteroidetes	Bacteroidia	Bacteroidales	Barnesiellaceae	Coprobacter
ASV865	Bacteria	Firmicutes	Clostridia	Clostridiales	Ruminococcaceae	NA
ASV866	Bacteria	Bacteroidetes	Bacteroidia	Bacteroidales	Prevotellaceae	Prevotellaceae_NK3B31_group
ASV867	Bacteria	Firmicutes	Bacilli	Lactobacillales	Lactobacillaceae	Lactobacillus
ASV868	Bacteria	Proteobacteria	Alphaproteobacteria	Rhodospirillales	NA	NA
ASV869	Bacteria	Firmicutes	Clostridia	Clostridiales	Lachnospiraceae	GCA-900066575
ASV870	Bacteria	Firmicutes	Clostridia	Clostridiales	Lachnospiraceae	NA
ASV871	Bacteria	Firmicutes	Clostridia	Clostridiales	Lachnospiraceae	NA
ASV872	Bacteria	Firmicutes	Clostridia	Clostridiales	Ruminococcaceae	NA
ASV873	Bacteria	Firmicutes	Clostridia	Clostridiales	Ruminococcaceae	Ruminococcaceae_UCG-014
ASV874	Bacteria	Firmicutes	Clostridia	Clostridiales	Ruminococcaceae	Ruminococcus_1
ASV875	Bacteria	Bacteroidetes	Bacteroidia	Bacteroidales	Bacteroidaceae	Bacteroides
ASV876	Bacteria	Bacteroidetes	Bacteroidia	Bacteroidales	Prevotellaceae	Prevotella_2
ASV877	Bacteria	Kiritimatiellaeota	Kiritimatiellae	WCHB1-41	NA	NA
ASV878	Bacteria	Firmicutes	Clostridia	Clostridiales	Lachnospiraceae	NA
ASV879	Bacteria	Bacteroidetes	Bacteroidia	Bacteroidales	Bacteroidaceae	Bacteroides
ASV880	Bacteria	Firmicutes	Clostridia	Clostridiales	Ruminococcaceae	NA
ASV881	Bacteria	Bacteroidetes	Bacteroidia	Bacteroidales	Prevotellaceae	Prevotella_7
ASV882	Bacteria	Firmicutes	Clostridia	Clostridiales	Lachnospiraceae	NA
ASV883	Bacteria	Firmicutes	Bacilli	Lactobacillales	Enterococcaceae	Vagococcus
ASV884	Bacteria	Firmicutes	Clostridia	Clostridiales	Ruminococcaceae	CAG-352
ASV885	Bacteria	Firmicutes	Clostridia	Clostridiales	Ruminococcaceae	Ruminococcaceae_UCG-014
ASV886	Bacteria	Bacteroidetes	Bacteroidia	Bacteroidales	Muribaculaceae	NA
ASV887	Bacteria	Cyanobacteria	Melainabacteria	Gastranaerophilales	NA	NA
ASV888	Bacteria	Proteobacteria	Gammaproteobacteria	Xanthomonadales	Xanthomonadaceae	Lysobacter
ASV889	Bacteria	Firmicutes	Clostridia	Clostridiales	Lachnospiraceae	Lachnoclostridium
ASV890	Bacteria	Bacteroidetes	Bacteroidia	Bacteroidales	Barnesiellaceae	Barnesiella
ASV891	Bacteria	Firmicutes	Clostridia	Clostridiales	Lachnospiraceae	Dorea
ASV892	Bacteria	Bacteroidetes	Bacteroidia	Bacteroidales	Muribaculaceae	NA
ASV893	Bacteria	Firmicutes	Clostridia	Clostridiales	Lachnospiraceae	Oribacterium
ASV894	Bacteria	Firmicutes	Clostridia	Clostridiales	Ruminococcaceae	Oscillospira
ASV895	Bacteria	Firmicutes	Erysipelotrichia	Erysipelotrichales	Erysipelotrichaceae	NA
ASV896	Bacteria	Bacteroidetes	Bacteroidia	Bacteroidales	NA	NA
ASV897	Bacteria	Bacteroidetes	Bacteroidia	Bacteroidales	Bacteroidaceae	Bacteroides
ASV898	Bacteria	Firmicutes	Clostridia	Clostridiales	Ruminococcaceae	NA
ASV899	Bacteria	Firmicutes	Negativicutes	Selenomonadales	Veillonellaceae	Selenomonas
ASV900	Bacteria	Bacteroidetes	Bacteroidia	Bacteroidales	Prevotellaceae	Prevotella_7
ASV901	Bacteria	Cyanobacteria	Melainabacteria	Gastranaerophilales	NA	NA
ASV902	Bacteria	Firmicutes	Clostridia	Clostridiales	Lachnospiraceae	Lachnospiraceae_UCG-001
ASV903	Bacteria	Bacteroidetes	Bacteroidia	Bacteroidales	Prevotellaceae	Alloprevotella
ASV904	Bacteria	Firmicutes	Clostridia	Clostridiales	Ruminococcaceae	Fournierella
ASV905	Bacteria	Bacteroidetes	Bacteroidia	Bacteroidales	Barnesiellaceae	Barnesiella
ASV906	Bacteria	Spirochaetes	Spirochaetia	Spirochaetales	Spirochaetaceae	Treponema_2
ASV907	Bacteria	Firmicutes	Clostridia	Clostridiales	Lachnospiraceae	GCA-900066575
ASV908	Bacteria	Firmicutes	Clostridia	Clostridiales	Lachnospiraceae	Tyzzerella
ASV909	Bacteria	Bacteroidetes	Bacteroidia	Bacteroidales	Marinifilaceae	Butyricimonas
ASV910	Bacteria	Bacteroidetes	Bacteroidia	Bacteroidales	Muribaculaceae	NA
ASV911	Bacteria	Bacteroidetes	Bacteroidia	Bacteroidales	Bacteroidaceae	Bacteroides
ASV912	Bacteria	Firmicutes	Clostridia	Clostridiales	Ruminococcaceae	Ruminococcaceae_UCG-010
ASV913	Bacteria	Bacteroidetes	Bacteroidia	Bacteroidales	Muribaculaceae	NA
ASV914	Bacteria	Firmicutes	Clostridia	Clostridiales	Lachnospiraceae	NA
ASV915	Bacteria	Firmicutes	Clostridia	Clostridiales	Ruminococcaceae	Ruminococcaceae_UCG-005
ASV916	Bacteria	Cyanobacteria	Melainabacteria	Gastranaerophilales	NA	NA
ASV917	Bacteria	Spirochaetes	Spirochaetia	Spirochaetales	Spirochaetaceae	Treponema_2
ASV918	Bacteria	Firmicutes	Clostridia	Clostridiales	Ruminococcaceae	Ruminococcaceae_UCG-010
ASV919	Bacteria	Firmicutes	Clostridia	Clostridiales	Ruminococcaceae	Ruminococcaceae_UCG-010
ASV920	Bacteria	Firmicutes	Negativicutes	Selenomonadales	Acidaminococcaceae	Phascolarctobacterium
ASV921	Bacteria	Firmicutes	Clostridia	Clostridiales	Ruminococcaceae	NA
ASV922	Bacteria	Firmicutes	Clostridia	Clostridiales	Ruminococcaceae	NA
ASV923	Bacteria	Firmicutes	Clostridia	Clostridiales	Ruminococcaceae	Oscillospira
ASV924	Bacteria	Firmicutes	Clostridia	Clostridiales	Ruminococcaceae	Ruminococcaceae_UCG-014
ASV925	Bacteria	Firmicutes	Clostridia	Clostridiales	Clostridiaceae_1	Clostridium_sensu_stricto_1
ASV926	Bacteria	Proteobacteria	Alphaproteobacteria	Sphingomonadales	Sphingomonadaceae	Sphingomonas
ASV927	Bacteria	Firmicutes	Clostridia	Clostridiales	Ruminococcaceae	NA
ASV928	Bacteria	Elusimicrobia	Elusimicrobia	Elusimicrobiales	Elusimicrobiaceae	Elusimicrobium
ASV929	Bacteria	Bacteroidetes	Bacteroidia	Bacteroidales	Prevotellaceae	Alloprevotella
ASV930	Bacteria	Bacteroidetes	Bacteroidia	Bacteroidales	Bacteroidaceae	Bacteroides
ASV931	Bacteria	Firmicutes	Clostridia	Clostridiales	Lachnospiraceae	Roseburia
ASV932	Bacteria	Firmicutes	Clostridia	Clostridiales	Clostridiaceae_1	Clostridium_sensu_stricto_1
ASV933	Bacteria	Bacteroidetes	Bacteroidia	Bacteroidales	Prevotellaceae	Prevotella_7
ASV934	Bacteria	Firmicutes	Clostridia	Clostridiales	Ruminococcaceae	NA
ASV935	Bacteria	Bacteroidetes	Bacteroidia	Bacteroidales	Muribaculaceae	NA
ASV936	Bacteria	Firmicutes	Clostridia	Clostridiales	Ruminococcaceae	Ruminococcaceae_UCG-014
ASV937	Bacteria	Firmicutes	Negativicutes	Selenomonadales	Acidaminococcaceae	Phascolarctobacterium
ASV938	Bacteria	Firmicutes	Negativicutes	Selenomonadales	Veillonellaceae	Anaerovibrio
ASV939	Bacteria	Firmicutes	Clostridia	Clostridiales	Ruminococcaceae	Ruminococcaceae_UCG-005
ASV940	Bacteria	Bacteroidetes	Bacteroidia	Bacteroidales	Prevotellaceae	Alloprevotella
ASV941	Bacteria	Bacteroidetes	Bacteroidia	Bacteroidales	Prevotellaceae	Prevotella_7
ASV942	Bacteria	Actinobacteria	Coriobacteriia	Coriobacteriales	Atopobiaceae	Olsenella
ASV943	Bacteria	Firmicutes	Clostridia	Clostridiales	Ruminococcaceae	Ruminococcaceae_UCG-010
ASV944	Bacteria	Firmicutes	Clostridia	Clostridiales	Lachnospiraceae	NA
ASV945	Bacteria	Firmicutes	Clostridia	Clostridiales	Ruminococcaceae	Ruminococcaceae_UCG-010
ASV946	Bacteria	Firmicutes	Negativicutes	Selenomonadales	Veillonellaceae	Selenomonas
ASV947	Bacteria	Firmicutes	Clostridia	Clostridiales	Lachnospiraceae	NA
ASV948	Bacteria	Firmicutes	Clostridia	Clostridiales	Ruminococcaceae	Ruminococcaceae_UCG-014
ASV949	Bacteria	Epsilonbacteraeota	Campylobacteria	Campylobacterales	Campylobacteraceae	Campylobacter
ASV950	Bacteria	Firmicutes	Clostridia	Clostridiales	Ruminococcaceae	Ruminococcaceae_UCG-002
ASV951	Bacteria	Firmicutes	Clostridia	Clostridiales	Ruminococcaceae	Ruminococcaceae_UCG-005
ASV952	Bacteria	Bacteroidetes	Bacteroidia	Bacteroidales	Barnesiellaceae	Barnesiella
ASV953	Bacteria	Firmicutes	Clostridia	NA	NA	NA
ASV954	Bacteria	Firmicutes	Clostridia	Clostridiales	Family_XI	Anaerococcus
ASV955	Bacteria	Firmicutes	Clostridia	Clostridiales	Ruminococcaceae	Ruminococcaceae_UCG-009
ASV956	Bacteria	Bacteroidetes	Bacteroidia	Bacteroidales	Muribaculaceae	NA
ASV957	Bacteria	Actinobacteria	Actinobacteria	Corynebacteriales	Corynebacteriaceae	Corynebacterium
ASV958	Bacteria	Firmicutes	Clostridia	Clostridiales	Christensenellaceae	Christensenellaceae_R-7_group
ASV959	Bacteria	Firmicutes	Clostridia	Clostridiales	Lachnospiraceae	NA
ASV960	Bacteria	Firmicutes	Negativicutes	Selenomonadales	Veillonellaceae	Dialister
ASV961	Bacteria	Bacteroidetes	Bacteroidia	Bacteroidales	Rikenellaceae	dgA-11_gut_group
ASV962	Bacteria	Firmicutes	Clostridia	Clostridiales	Lachnospiraceae	Lachnospiraceae_ND3007_group
ASV963	Bacteria	Firmicutes	Clostridia	Clostridiales	Clostridiales_vadinBB60_group	NA
ASV965	Bacteria	Proteobacteria	Deltaproteobacteria	Desulfovibrionales	Desulfovibrionaceae	Bilophila
ASV966	Bacteria	Bacteroidetes	Bacteroidia	Flavobacteriales	Flavobacteriaceae	Flavobacterium
ASV967	Bacteria	Firmicutes	Clostridia	Clostridiales	Christensenellaceae	Christensenellaceae_R-7_group
ASV968	Bacteria	Actinobacteria	Actinobacteria	Actinomycetales	Actinomycetaceae	Arcanobacterium
ASV969	Bacteria	Bacteroidetes	Bacteroidia	Bacteroidales	Rikenellaceae	Alistipes
ASV970	Bacteria	NA	NA	NA	NA	NA
ASV971	Bacteria	Bacteroidetes	Bacteroidia	Flavobacteriales	Weeksellaceae	NA
ASV972	Bacteria	Bacteroidetes	Bacteroidia	Bacteroidales	Marinifilaceae	Butyricimonas
ASV973	Bacteria	Bacteroidetes	Bacteroidia	Bacteroidales	Prevotellaceae	NA
ASV974	Bacteria	Firmicutes	Clostridia	Clostridiales	Ruminococcaceae	Ruminococcaceae_UCG-010
ASV975	Bacteria	Bacteroidetes	Bacteroidia	Bacteroidales	Prevotellaceae	Prevotellaceae_NK3B31_group
ASV976	Bacteria	Bacteroidetes	Bacteroidia	Bacteroidales	Rikenellaceae	Rikenellaceae_RC9_gut_group
ASV977	Bacteria	Bacteroidetes	Bacteroidia	Bacteroidales	Muribaculaceae	NA
ASV978	Bacteria	Bacteroidetes	Bacteroidia	Bacteroidales	NA	NA
ASV979	Bacteria	Firmicutes	Clostridia	Clostridiales	Lachnospiraceae	Lachnospiraceae_FCS020_group
ASV980	Bacteria	Firmicutes	Clostridia	Clostridiales	Family_XI	Ezakiella
ASV981	Bacteria	Firmicutes	Clostridia	Clostridiales	Ruminococcaceae	Ruminococcaceae_UCG-005
ASV982	Bacteria	Firmicutes	Clostridia	Clostridiales	Lachnospiraceae	NA
ASV983	Bacteria	Firmicutes	Clostridia	Clostridiales	Ruminococcaceae	Ruminococcaceae_UCG-010
ASV984	Bacteria	Epsilonbacteraeota	Campylobacteria	Campylobacterales	Campylobacteraceae	Campylobacter
ASV985	Bacteria	Firmicutes	Negativicutes	Selenomonadales	Veillonellaceae	Selenomonas_1
ASV986	Bacteria	Firmicutes	Clostridia	Clostridiales	Ruminococcaceae	NA
ASV987	Bacteria	Firmicutes	Erysipelotrichia	Erysipelotrichales	Erysipelotrichaceae	Erysipelatoclostridium
ASV988	Bacteria	Bacteroidetes	Bacteroidia	Bacteroidales	Rikenellaceae	Rikenellaceae_RC9_gut_group
ASV989	Bacteria	Firmicutes	Clostridia	Clostridiales	Clostridiales_vadinBB60_group	NA
ASV990	Bacteria	Firmicutes	Clostridia	Clostridiales	Family_XIII	Family_XIII_UCG-001
ASV991	Bacteria	Cyanobacteria	Melainabacteria	Gastranaerophilales	NA	NA
ASV992	Bacteria	Firmicutes	Clostridia	Clostridiales	Lachnospiraceae	Tyzzerella
ASV993	Bacteria	Proteobacteria	Alphaproteobacteria	Rhodospirillales	NA	NA
ASV994	Bacteria	Bacteroidetes	Bacteroidia	Bacteroidales	Muribaculaceae	NA
ASV995	Bacteria	Firmicutes	Clostridia	Clostridiales	Lachnospiraceae	Tyzzerella_4
ASV996	Bacteria	Synergistetes	Synergistia	Synergistales	Synergistaceae	Pyramidobacter
ASV997	Bacteria	Firmicutes	Clostridia	Clostridiales	Ruminococcaceae	Ruminococcaceae_UCG-005
ASV998	Bacteria	Firmicutes	Negativicutes	Selenomonadales	Veillonellaceae	Veillonella
ASV999	Bacteria	Proteobacteria	Gammaproteobacteria	Betaproteobacteriales	Burkholderiaceae	Oligella
ASV1000	Bacteria	Cyanobacteria	Melainabacteria	Gastranaerophilales	NA	NA
ASV1001	Bacteria	Firmicutes	Clostridia	Clostridiales	Lachnospiraceae	NA
ASV1002	Bacteria	Firmicutes	Bacilli	Lactobacillales	Carnobacteriaceae	Jeotgalibaca
ASV1003	Bacteria	Bacteroidetes	Bacteroidia	Bacteroidales	Prevotellaceae	Prevotella_2
ASV1004	Bacteria	Firmicutes	Clostridia	Clostridiales	Lachnospiraceae	NA
ASV1005	Bacteria	Firmicutes	Clostridia	Clostridiales	Lachnospiraceae	NA
ASV1006	Bacteria	Firmicutes	Clostridia	Clostridiales	Lachnospiraceae	NA
ASV1007	Bacteria	Bacteroidetes	Bacteroidia	Bacteroidales	Prevotellaceae	NA
ASV1008	Bacteria	Bacteroidetes	Bacteroidia	Bacteroidales	Prevotellaceae	Prevotella
ASV1010	Bacteria	Bacteroidetes	Bacteroidia	Bacteroidales	Muribaculaceae	NA
ASV1011	Bacteria	Bacteroidetes	Bacteroidia	Bacteroidales	Prevotellaceae	Alloprevotella
ASV1012	Bacteria	Firmicutes	Clostridia	Clostridiales	Ruminococcaceae	Subdoligranulum
ASV1013	Bacteria	Firmicutes	Clostridia	Clostridiales	Peptostreptococcaceae	Intestinibacter
ASV1014	Bacteria	Epsilonbacteraeota	Campylobacteria	Campylobacterales	Campylobacteraceae	Campylobacter
ASV1015	Bacteria	Proteobacteria	Alphaproteobacteria	Rhodospirillales	NA	NA
ASV1016	Bacteria	Firmicutes	Clostridia	Clostridiales	Christensenellaceae	Christensenellaceae_R-7_group
ASV1017	Bacteria	Bacteroidetes	Bacteroidia	Bacteroidales	Marinifilaceae	Butyricimonas
ASV1018	Bacteria	Bacteroidetes	Bacteroidia	Bacteroidales	Prevotellaceae	NA
ASV1019	Bacteria	Firmicutes	Clostridia	Clostridiales	Lachnospiraceae	NA
ASV1020	Bacteria	Firmicutes	Clostridia	Clostridiales	Lachnospiraceae	Lachnoclostridium
ASV1021	Bacteria	Firmicutes	Clostridia	Clostridiales	Lachnospiraceae	NA
ASV1022	Bacteria	Firmicutes	Clostridia	Clostridiales	Ruminococcaceae	NA
ASV1023	Bacteria	Firmicutes	Clostridia	Clostridiales	Lachnospiraceae	Syntrophococcus
ASV1024	Bacteria	Firmicutes	Clostridia	Clostridiales	Ruminococcaceae	Ruminococcaceae_UCG-005
ASV1025	Bacteria	Bacteroidetes	Bacteroidia	Bacteroidales	Marinifilaceae	Odoribacter
ASV1026	Bacteria	Firmicutes	Clostridia	Clostridiales	Christensenellaceae	Christensenellaceae_R-7_group
ASV1028	Bacteria	Firmicutes	Clostridia	Clostridiales	Ruminococcaceae	Ruminococcaceae_UCG-014
ASV1029	Bacteria	Firmicutes	Clostridia	Clostridiales	Ruminococcaceae	Ruminococcus_1
ASV1030	Bacteria	Firmicutes	Clostridia	Clostridiales	Ruminococcaceae	Faecalibacterium
ASV1031	Bacteria	Bacteroidetes	Bacteroidia	Bacteroidales	Rikenellaceae	Alistipes
ASV1032	Bacteria	Firmicutes	Clostridia	Clostridiales	Ruminococcaceae	Ruminococcaceae_UCG-008
ASV1033	Bacteria	Bacteroidetes	Bacteroidia	Bacteroidales	Bacteroidaceae	Bacteroides
ASV1034	Bacteria	Spirochaetes	Spirochaetia	Spirochaetales	Spirochaetaceae	Treponema_2
ASV1035	Bacteria	Bacteroidetes	Bacteroidia	Bacteroidales	Prevotellaceae	Prevotellaceae_UCG-003
ASV1036	Bacteria	Proteobacteria	Gammaproteobacteria	Pasteurellales	Pasteurellaceae	Actinobacillus
ASV1038	Bacteria	Firmicutes	Clostridia	Clostridiales	Ruminococcaceae	Ruminococcaceae_UCG-005
ASV1039	Bacteria	Firmicutes	Clostridia	Clostridiales	Clostridiales_vadinBB60_group	NA
ASV1040	Bacteria	Synergistetes	Synergistia	Synergistales	Synergistaceae	Cloacibacillus
ASV1041	Bacteria	Firmicutes	Clostridia	Clostridiales	Lachnospiraceae	NA
ASV1042	Bacteria	Firmicutes	Clostridia	Clostridiales	Ruminococcaceae	Ruminiclostridium_9
ASV1043	Bacteria	Firmicutes	Clostridia	Clostridiales	Lachnospiraceae	NA
ASV1044	Bacteria	Firmicutes	Clostridia	Clostridiales	Clostridiales_vadinBB60_group	NA
ASV1045	Bacteria	Firmicutes	Clostridia	Clostridiales	Clostridiaceae_1	Clostridium_sensu_stricto_1
ASV1046	Bacteria	Fusobacteria	Fusobacteriia	Fusobacteriales	Fusobacteriaceae	Fusobacterium
ASV1047	Bacteria	Proteobacteria	Gammaproteobacteria	Betaproteobacteriales	Burkholderiaceae	Sutterella
ASV1048	Bacteria	Firmicutes	Erysipelotrichia	Erysipelotrichales	Erysipelotrichaceae	Solobacterium
ASV1049	Bacteria	Planctomycetes	Planctomycetacia	Pirellulales	Pirellulaceae	p-1088-a5_gut_group
ASV1050	Bacteria	Firmicutes	Clostridia	NA	NA	NA
ASV1051	Bacteria	Bacteroidetes	Bacteroidia	Bacteroidales	Bacteroidaceae	Bacteroides
ASV1052	Bacteria	Bacteroidetes	Bacteroidia	Bacteroidales	Prevotellaceae	Prevotella_9
ASV1053	Bacteria	Firmicutes	Clostridia	Clostridiales	Clostridiaceae_1	Clostridium_sensu_stricto_1
ASV1055	Bacteria	Firmicutes	Clostridia	Clostridiales	Ruminococcaceae	Ruminococcus_1
ASV1056	Bacteria	Firmicutes	Negativicutes	Selenomonadales	Veillonellaceae	Megasphaera
ASV1057	Bacteria	Bacteroidetes	Bacteroidia	Bacteroidales	Tannerellaceae	Parabacteroides
ASV1058	Bacteria	Firmicutes	Clostridia	Clostridiales	Ruminococcaceae	Ruminiclostridium_9
ASV1059	Bacteria	Firmicutes	Negativicutes	Selenomonadales	Veillonellaceae	NA
ASV1060	Bacteria	Firmicutes	Clostridia	Clostridiales	Ruminococcaceae	Ruminiclostridium_6
ASV1061	Bacteria	Bacteroidetes	Bacteroidia	Bacteroidales	Prevotellaceae	Alloprevotella
ASV1062	Bacteria	Firmicutes	Clostridia	Clostridiales	Lachnospiraceae	Lachnospiraceae_UCG-004
ASV1063	Bacteria	Bacteroidetes	Bacteroidia	Bacteroidales	NA	NA
ASV1064	Bacteria	Firmicutes	Clostridia	Clostridiales	Ruminococcaceae	Ruminococcaceae_UCG-005
ASV1065	Bacteria	Firmicutes	Clostridia	Clostridiales	Ruminococcaceae	Ruminococcaceae_UCG-014
ASV1066	Bacteria	Proteobacteria	Alphaproteobacteria	Rhodospirillales	NA	NA
ASV1067	Bacteria	Firmicutes	Clostridia	Clostridiales	Lachnospiraceae	NA
ASV1068	Bacteria	Firmicutes	Clostridia	Clostridiales	Ruminococcaceae	Ruminococcaceae_UCG-002
ASV1069	Bacteria	Bacteroidetes	Bacteroidia	Bacteroidales	Porphyromonadaceae	Porphyromonas
ASV1070	Bacteria	Firmicutes	Negativicutes	Selenomonadales	Acidaminococcaceae	Succiniclasticum
ASV1071	Bacteria	Bacteroidetes	Bacteroidia	Flavobacteriales	Weeksellaceae	Empedobacter
ASV1072	Bacteria	Proteobacteria	Gammaproteobacteria	Betaproteobacteriales	Burkholderiaceae	Sutterella
ASV1073	Bacteria	Bacteroidetes	Bacteroidia	Bacteroidales	Rikenellaceae	Alistipes
ASV1074	Bacteria	Firmicutes	Clostridia	Clostridiales	Lachnospiraceae	NA
ASV1075	Bacteria	Firmicutes	Clostridia	Clostridiales	Ruminococcaceae	NA
ASV1076	Bacteria	Firmicutes	Clostridia	Clostridiales	Ruminococcaceae	Ruminococcaceae_UCG-008
ASV1077	Bacteria	Firmicutes	Clostridia	Clostridiales	Ruminococcaceae	NA
ASV1078	Bacteria	Bacteroidetes	Bacteroidia	Bacteroidales	Prevotellaceae	Prevotellaceae_Ga6A1_group
ASV1079	Bacteria	Firmicutes	Bacilli	Lactobacillales	Streptococcaceae	Streptococcus
ASV1080	Bacteria	Bacteroidetes	Bacteroidia	Bacteroidales	Tannerellaceae	Parabacteroides
ASV1082	Bacteria	Firmicutes	Clostridia	Clostridiales	Lachnospiraceae	Eisenbergiella
ASV1083	Bacteria	Firmicutes	Clostridia	Clostridiales	Ruminococcaceae	Butyricicoccus
ASV1084	Bacteria	Proteobacteria	Gammaproteobacteria	Enterobacteriales	Enterobacteriaceae	Yersinia
ASV1085	Bacteria	Firmicutes	Clostridia	Clostridiales	Clostridiaceae_1	Clostridium_sensu_stricto_1
ASV1086	Bacteria	Firmicutes	Clostridia	Clostridiales	Lachnospiraceae	Lachnospiraceae_UCG-001
ASV1087	Bacteria	Firmicutes	Clostridia	Clostridiales	Ruminococcaceae	Ruminococcaceae_UCG-014
ASV1088	Bacteria	Firmicutes	Clostridia	Clostridiales	Ruminococcaceae	Ruminococcaceae_UCG-014
ASV1089	Bacteria	Firmicutes	Negativicutes	Selenomonadales	Veillonellaceae	Dialister
ASV1090	Bacteria	Firmicutes	Clostridia	Clostridiales	Lachnospiraceae	Lachnospira
ASV1091	Bacteria	Firmicutes	Clostridia	Clostridiales	Lachnospiraceae	Lachnospiraceae_UCG-001
ASV1092	Bacteria	Firmicutes	Bacilli	Lactobacillales	Lactobacillaceae	Lactobacillus
ASV1093	Bacteria	Proteobacteria	Gammaproteobacteria	Enterobacteriales	Enterobacteriaceae	NA
ASV1094	Bacteria	Firmicutes	Clostridia	Clostridiales	Ruminococcaceae	Ruminococcus_1
ASV1095	Bacteria	Firmicutes	Clostridia	Clostridiales	Lachnospiraceae	NA
ASV1096	Bacteria	Firmicutes	Clostridia	Clostridiales	Ruminococcaceae	NA
ASV1097	Bacteria	Synergistetes	Synergistia	Synergistales	Synergistaceae	Cloacibacillus
ASV1098	Bacteria	BRC1	NA	NA	NA	NA
ASV1099	Bacteria	Proteobacteria	Alphaproteobacteria	NA	NA	NA
ASV1100	Bacteria	Proteobacteria	Gammaproteobacteria	Pseudomonadales	Moraxellaceae	Enhydrobacter
ASV1101	Bacteria	Firmicutes	Clostridia	Clostridiales	Lachnospiraceae	NA
ASV1102	Bacteria	Bacteroidetes	Bacteroidia	Bacteroidales	Prevotellaceae	Prevotella_2
ASV1103	Bacteria	Firmicutes	Clostridia	Clostridiales	Ruminococcaceae	Ruminococcaceae_UCG-005
ASV1104	Bacteria	Bacteroidetes	Bacteroidia	Bacteroidales	Rikenellaceae	Rikenellaceae_RC9_gut_group
ASV1105	Bacteria	Firmicutes	Clostridia	Clostridiales	Lachnospiraceae	Agathobacter
ASV1106	Bacteria	Firmicutes	Clostridia	Clostridiales	Lachnospiraceae	Shuttleworthia
ASV1107	Bacteria	Firmicutes	Clostridia	Clostridiales	Ruminococcaceae	Oscillibacter
ASV1108	Bacteria	Cyanobacteria	Melainabacteria	Gastranaerophilales	NA	NA
ASV1109	Bacteria	Proteobacteria	Gammaproteobacteria	Pseudomonadales	Moraxellaceae	Moraxella
ASV1110	Bacteria	Bacteroidetes	Bacteroidia	Bacteroidales	Tannerellaceae	Parabacteroides
ASV1111	Bacteria	Bacteroidetes	Bacteroidia	Bacteroidales	Bacteroidaceae	Bacteroides
ASV1112	Bacteria	Bacteroidetes	Bacteroidia	Bacteroidales	Bacteroidaceae	Bacteroides
ASV1113	Bacteria	Firmicutes	Clostridia	Clostridiales	Lachnospiraceae	Lachnospiraceae_NK4A136_group
ASV1114	Bacteria	Kiritimatiellaeota	Kiritimatiellae	WCHB1-41	NA	NA
ASV1115	Bacteria	Firmicutes	Clostridia	Clostridiales	Ruminococcaceae	Ruminococcaceae_UCG-010
ASV1116	Bacteria	Firmicutes	Clostridia	Clostridiales	Clostridiales_vadinBB60_group	NA
ASV1117	Bacteria	Bacteroidetes	Bacteroidia	Bacteroidales	Prevotellaceae	Alloprevotella
ASV1118	Bacteria	Firmicutes	Clostridia	Clostridiales	Lachnospiraceae	Lachnospiraceae_UCG-004
ASV1120	Bacteria	Proteobacteria	Gammaproteobacteria	Enterobacteriales	Enterobacteriaceae	Proteus
ASV1121	Bacteria	Bacteroidetes	Bacteroidia	Bacteroidales	Prevotellaceae	Alloprevotella
ASV1122	Bacteria	Epsilonbacteraeota	Campylobacteria	Campylobacterales	Helicobacteraceae	Helicobacter
ASV1123	Bacteria	Firmicutes	Clostridia	Clostridiales	Lachnospiraceae	Lachnospiraceae_NK3A20_group
ASV1124	Bacteria	Proteobacteria	Gammaproteobacteria	Cardiobacteriales	Wohlfahrtiimonadaceae	Ignatzschineria
ASV1125	Bacteria	Firmicutes	Clostridia	Clostridiales	Lachnospiraceae	Lachnospiraceae_NK4A136_group
ASV1126	Bacteria	Bacteroidetes	Bacteroidia	Bacteroidales	Barnesiellaceae	Barnesiella
ASV1127	Bacteria	Firmicutes	Clostridia	Clostridiales	Peptococcaceae	Peptococcus
ASV1128	Bacteria	Firmicutes	Clostridia	Clostridiales	Ruminococcaceae	Ruminococcaceae_UCG-010
ASV1129	Bacteria	Firmicutes	Clostridia	Clostridiales	Lachnospiraceae	NA
ASV1130	Bacteria	Firmicutes	Bacilli	Bacillales	Staphylococcaceae	Staphylococcus
ASV1131	Bacteria	Firmicutes	Clostridia	Clostridiales	Ruminococcaceae	Subdoligranulum
ASV1132	Bacteria	Firmicutes	Clostridia	Clostridiales	Ruminococcaceae	Oscillospira
ASV1133	Bacteria	Firmicutes	Clostridia	Clostridiales	Ruminococcaceae	Intestinimonas
ASV1134	Bacteria	Verrucomicrobia	Verrucomicrobiae	Opitutales	Puniceicoccaceae	NA
ASV1135	Bacteria	Bacteroidetes	Bacteroidia	Bacteroidales	Rikenellaceae	Rikenellaceae_RC9_gut_group
ASV1136	Bacteria	Firmicutes	Clostridia	Clostridiales	Ruminococcaceae	Ruminococcaceae_UCG-014
ASV1137	Bacteria	Actinobacteria	Actinobacteria	Micrococcales	Micrococcaceae	Kocuria
ASV1138	Bacteria	Firmicutes	Clostridia	Clostridiales	Clostridiales_vadinBB60_group	NA
ASV1139	Bacteria	Firmicutes	Clostridia	Clostridiales	Ruminococcaceae	GCA-900066225
ASV1140	Bacteria	Bacteroidetes	Bacteroidia	Bacteroidales	Porphyromonadaceae	Porphyromonas
ASV1141	Bacteria	Spirochaetes	Spirochaetia	Spirochaetales	Spirochaetaceae	Treponema_2
ASV1142	Bacteria	Firmicutes	Clostridia	Clostridiales	Lachnospiraceae	Herbinix
ASV1143	Bacteria	Bacteroidetes	Bacteroidia	Bacteroidales	F082	NA
ASV1144	Bacteria	Bacteroidetes	Bacteroidia	Bacteroidales	Marinifilaceae	Butyricimonas
ASV1145	Bacteria	Firmicutes	Clostridia	Clostridiales	Ruminococcaceae	Fastidiosipila
ASV1146	Bacteria	Firmicutes	Negativicutes	Selenomonadales	Veillonellaceae	Anaerovibrio
ASV1147	Bacteria	Proteobacteria	Alphaproteobacteria	Rhodobacterales	Rhodobacteraceae	Rhodobacter
ASV1148	Bacteria	Firmicutes	Bacilli	Lactobacillales	Lactobacillaceae	Lactobacillus
ASV1149	Bacteria	Bacteroidetes	Bacteroidia	Bacteroidales	Prevotellaceae	Alloprevotella
ASV1150	Bacteria	Proteobacteria	Gammaproteobacteria	Pseudomonadales	Moraxellaceae	Acinetobacter
ASV1151	Bacteria	Firmicutes	Clostridia	Clostridiales	Ruminococcaceae	Faecalibacterium
ASV1152	Bacteria	Firmicutes	Clostridia	Clostridiales	Lachnospiraceae	Anaerosporobacter
ASV1153	Bacteria	Firmicutes	Negativicutes	Selenomonadales	Veillonellaceae	Mitsuokella
ASV1154	Bacteria	Firmicutes	Clostridia	Clostridiales	Family_XIII	Family_XIII_AD3011_group
ASV1155	Bacteria	Firmicutes	Clostridia	Clostridiales	Ruminococcaceae	Ruminococcaceae_UCG-013
ASV1156	Bacteria	Cyanobacteria	Melainabacteria	Gastranaerophilales	NA	NA
ASV1157	Bacteria	Bacteroidetes	Bacteroidia	Bacteroidales	Prevotellaceae	Alloprevotella
ASV1158	Bacteria	Proteobacteria	Alphaproteobacteria	Caulobacterales	Caulobacteraceae	Brevundimonas
ASV1159	Bacteria	Proteobacteria	Gammaproteobacteria	Betaproteobacteriales	Burkholderiaceae	Sutterella
ASV1160	Bacteria	Firmicutes	Clostridia	Clostridiales	Family_XI	Anaerococcus
ASV1161	Bacteria	Firmicutes	Clostridia	Clostridiales	Lachnospiraceae	Lachnospiraceae_NC2004_group
ASV1162	Bacteria	Firmicutes	Clostridia	Clostridiales	Ruminococcaceae	Ruminococcaceae_UCG-014
ASV1163	Bacteria	Proteobacteria	Gammaproteobacteria	Enterobacteriales	Enterobacteriaceae	Raoultella
ASV1165	Bacteria	Actinobacteria	Actinobacteria	Corynebacteriales	Corynebacteriaceae	Corynebacterium
ASV1166	Bacteria	Bacteroidetes	Bacteroidia	Bacteroidales	Marinifilaceae	Butyricimonas
ASV1167	Bacteria	Spirochaetes	Spirochaetia	Spirochaetales	Spirochaetaceae	Treponema_2
ASV1168	Bacteria	Bacteroidetes	Bacteroidia	Bacteroidales	Bacteroidaceae	Bacteroides
ASV1169	Bacteria	Firmicutes	Clostridia	Clostridiales	Ruminococcaceae	Oscillibacter
ASV1170	Bacteria	Bacteroidetes	Bacteroidia	Bacteroidales	Prevotellaceae	Prevotella_2
ASV1171	Bacteria	Firmicutes	Clostridia	Clostridiales	Lachnospiraceae	NA
ASV1172	Bacteria	Firmicutes	Clostridia	Clostridiales	Clostridiales_vadinBB60_group	NA
ASV1173	Bacteria	Firmicutes	Clostridia	Clostridiales	Ruminococcaceae	NA
ASV1174	Bacteria	Firmicutes	Clostridia	Clostridiales	Family_XI	Anaerococcus
ASV1175	Bacteria	Firmicutes	Clostridia	Clostridiales	Lachnospiraceae	NA
ASV1176	Bacteria	Firmicutes	Clostridia	Clostridiales	Clostridiaceae_1	Clostridium_sensu_stricto_1
ASV1177	Bacteria	Bacteroidetes	Bacteroidia	Bacteroidales	Rikenellaceae	Rikenellaceae_RC9_gut_group
ASV1178	Bacteria	Firmicutes	Negativicutes	Selenomonadales	Veillonellaceae	Selenomonas
ASV1179	Bacteria	Firmicutes	Clostridia	Clostridiales	Lachnospiraceae	Tyzzerella
ASV1180	Bacteria	Firmicutes	Clostridia	Clostridiales	Ruminococcaceae	Ruminiclostridium_9
ASV1181	Bacteria	Firmicutes	Clostridia	Clostridiales	Ruminococcaceae	Ruminococcaceae_UCG-010
ASV1182	Bacteria	Firmicutes	Clostridia	Clostridiales	Ruminococcaceae	Hydrogenoanaerobacterium
ASV1183	Bacteria	Firmicutes	Bacilli	Bacillales	Staphylococcaceae	Nosocomiicoccus
ASV1184	Bacteria	Firmicutes	Clostridia	Clostridiales	Ruminococcaceae	Ruminococcaceae_UCG-010
ASV1185	Bacteria	Firmicutes	Clostridia	Clostridiales	Lachnospiraceae	Lachnospiraceae_NK4A136_group
ASV1186	Bacteria	Firmicutes	Clostridia	Clostridiales	Lachnospiraceae	Agathobacter
ASV1187	Bacteria	Firmicutes	Clostridia	Clostridiales	NA	NA
ASV1188	Bacteria	Firmicutes	Clostridia	Clostridiales	Family_XIII	Family_XIII_AD3011_group
ASV1189	Bacteria	Firmicutes	Clostridia	Clostridiales	Christensenellaceae	Christensenellaceae_R-7_group
ASV1190	Bacteria	Firmicutes	Clostridia	Clostridiales	Lachnospiraceae	Roseburia
ASV1191	Bacteria	Bacteroidetes	Bacteroidia	Bacteroidales	Tannerellaceae	Parabacteroides
ASV1192	Bacteria	Verrucomicrobia	Verrucomicrobiae	Opitutales	Puniceicoccaceae	NA
ASV1193	Bacteria	Firmicutes	Clostridia	Clostridiales	Ruminococcaceae	Ruminococcaceae_UCG-014
ASV1194	Bacteria	Bacteroidetes	Bacteroidia	Bacteroidales	Barnesiellaceae	Barnesiella
ASV1195	Bacteria	Bacteroidetes	Bacteroidia	Bacteroidales	Prevotellaceae	Alloprevotella
ASV1196	Bacteria	Bacteroidetes	Bacteroidia	Bacteroidales	Rikenellaceae	Alistipes
ASV1197	Bacteria	Bacteroidetes	Bacteroidia	Bacteroidales	Prevotellaceae	NA
ASV1198	Bacteria	Firmicutes	Clostridia	Clostridiales	Ruminococcaceae	Ruminiclostridium_5
ASV1199	Bacteria	Kiritimatiellaeota	Kiritimatiellae	WCHB1-41	NA	NA
ASV1201	Bacteria	Actinobacteria	Actinobacteria	Actinomycetales	Actinomycetaceae	Trueperella
ASV1202	Bacteria	Spirochaetes	Spirochaetia	Spirochaetales	Spirochaetaceae	Treponema_2
ASV1203	Bacteria	Firmicutes	Erysipelotrichia	Erysipelotrichales	Erysipelotrichaceae	Solobacterium
ASV1204	Bacteria	Bacteroidetes	Bacteroidia	Bacteroidales	Prevotellaceae	Alloprevotella
ASV1205	Bacteria	Bacteroidetes	Bacteroidia	Bacteroidales	Rikenellaceae	Rikenellaceae_RC9_gut_group
ASV1206	Bacteria	Bacteroidetes	Bacteroidia	Bacteroidales	Prevotellaceae	Prevotella_2
ASV1207	Bacteria	Spirochaetes	Spirochaetia	Spirochaetales	Spirochaetaceae	Treponema_2
ASV1208	Bacteria	Bacteroidetes	Bacteroidia	Bacteroidales	Prevotellaceae	Prevotella_9
ASV1209	Bacteria	Proteobacteria	Deltaproteobacteria	Desulfovibrionales	Desulfovibrionaceae	Mailhella
ASV1210	Bacteria	Firmicutes	Clostridia	Clostridiales	Ruminococcaceae	NA
ASV1211	Bacteria	Firmicutes	Clostridia	Clostridiales	Christensenellaceae	Christensenellaceae_R-7_group
ASV1212	Bacteria	Firmicutes	Negativicutes	Selenomonadales	Acidaminococcaceae	Acidaminococcus
ASV1213	Bacteria	Firmicutes	Clostridia	Clostridiales	Clostridiales_vadinBB60_group	NA
ASV1214	Bacteria	Proteobacteria	Gammaproteobacteria	Pseudomonadales	Pseudomonadaceae	Pseudomonas
ASV1215	Bacteria	Spirochaetes	Spirochaetia	Spirochaetales	Spirochaetaceae	Treponema_2
ASV1216	Bacteria	Bacteroidetes	Bacteroidia	Bacteroidales	Rikenellaceae	Rikenellaceae_RC9_gut_group
ASV1217	Bacteria	Synergistetes	Synergistia	Synergistales	Synergistaceae	Cloacibacillus
ASV1218	Bacteria	Proteobacteria	Alphaproteobacteria	Rhodospirillales	NA	NA
ASV1219	Bacteria	Bacteroidetes	Bacteroidia	Bacteroidales	Prevotellaceae	Prevotella_9
ASV1220	Bacteria	Actinobacteria	Actinobacteria	Actinomycetales	Actinomycetaceae	Actinomyces
ASV1221	Bacteria	Firmicutes	Clostridia	Clostridiales	Ruminococcaceae	Intestinimonas
ASV1223	Bacteria	Firmicutes	Clostridia	Clostridiales	Clostridiaceae_1	Clostridium_sensu_stricto_1
ASV1224	Bacteria	Firmicutes	Clostridia	Clostridiales	Lachnospiraceae	Lachnospiraceae_UCG-001
ASV1225	Bacteria	Firmicutes	Clostridia	Clostridiales	Lachnospiraceae	Lachnoclostridium
ASV1226	Bacteria	Firmicutes	Clostridia	Clostridiales	Ruminococcaceae	Ruminococcaceae_UCG-014
ASV1227	Bacteria	Bacteroidetes	Bacteroidia	Flavobacteriales	Weeksellaceae	Chishuiella
ASV1228	Bacteria	Firmicutes	Clostridia	Clostridiales	Lachnospiraceae	Lachnoclostridium_12
ASV1229	Bacteria	Firmicutes	Negativicutes	Selenomonadales	Veillonellaceae	Megasphaera
ASV1230	Bacteria	Bacteroidetes	Bacteroidia	Bacteroidales	Prevotellaceae	NA
ASV1231	Bacteria	Bacteroidetes	Bacteroidia	Bacteroidales	Prevotellaceae	Prevotella_9
ASV1232	Bacteria	Firmicutes	Clostridia	Clostridiales	Lachnospiraceae	NA
ASV1233	Bacteria	Firmicutes	Clostridia	Clostridiales	Ruminococcaceae	Ruminococcaceae_UCG-009
ASV1234	Bacteria	Firmicutes	Clostridia	Clostridiales	Ruminococcaceae	Ruminococcus_1
ASV1235	Bacteria	Bacteroidetes	Bacteroidia	Bacteroidales	Prevotellaceae	NA
ASV1236	Bacteria	Bacteroidetes	Bacteroidia	Bacteroidales	NA	NA
ASV1237	Bacteria	Firmicutes	Clostridia	Clostridiales	Lachnospiraceae	NA
ASV1238	Bacteria	Firmicutes	Clostridia	Clostridiales	Lachnospiraceae	NA
ASV1239	Bacteria	Firmicutes	Clostridia	Clostridiales	Ruminococcaceae	Anaerofilum
ASV1240	Bacteria	Firmicutes	Clostridia	Clostridiales	Family_XI	Helcococcus
ASV1241	Bacteria	Firmicutes	Erysipelotrichia	Erysipelotrichales	Erysipelotrichaceae	NA
ASV1242	Bacteria	Cyanobacteria	Melainabacteria	Gastranaerophilales	NA	NA
ASV1243	Bacteria	Proteobacteria	Gammaproteobacteria	Pseudomonadales	Moraxellaceae	Psychrobacter
ASV1244	Bacteria	Bacteroidetes	Bacteroidia	Bacteroidales	Prevotellaceae	NA
ASV1245	Bacteria	Firmicutes	Clostridia	Clostridiales	Lachnospiraceae	Coprococcus_1
ASV1246	Bacteria	Firmicutes	Clostridia	Clostridiales	Ruminococcaceae	Ruminococcaceae_NK4A214_group
ASV1247	Bacteria	Bacteroidetes	Bacteroidia	Bacteroidales	Tannerellaceae	Parabacteroides
ASV1248	Bacteria	Firmicutes	Clostridia	Clostridiales	Lachnospiraceae	NA
ASV1249	Bacteria	Bacteroidetes	Bacteroidia	Bacteroidales	Muribaculaceae	NA
ASV1250	Bacteria	Bacteroidetes	Bacteroidia	Bacteroidales	NA	NA
ASV1251	Bacteria	Bacteroidetes	Bacteroidia	Bacteroidales	Prevotellaceae	Alloprevotella
ASV1252	Bacteria	Firmicutes	Clostridia	Clostridiales	Ruminococcaceae	Subdoligranulum
ASV1253	Bacteria	Spirochaetes	Spirochaetia	Spirochaetales	Spirochaetaceae	Treponema_2
ASV1254	Bacteria	Firmicutes	Erysipelotrichia	Erysipelotrichales	Erysipelotrichaceae	Catenibacterium
ASV1255	Bacteria	Firmicutes	Clostridia	Clostridiales	Ruminococcaceae	NA
ASV1256	Bacteria	Actinobacteria	Actinobacteria	Corynebacteriales	Corynebacteriaceae	Corynebacterium
ASV1257	Bacteria	Proteobacteria	Deltaproteobacteria	Desulfovibrionales	Desulfovibrionaceae	NA
ASV1258	Bacteria	Proteobacteria	Alphaproteobacteria	NA	NA	NA
ASV1259	Bacteria	Firmicutes	Bacilli	Lactobacillales	Aerococcaceae	NA
ASV1260	Bacteria	Firmicutes	Clostridia	Clostridiales	Lachnospiraceae	Lachnoclostridium
ASV1261	Bacteria	Proteobacteria	Gammaproteobacteria	Pasteurellales	Pasteurellaceae	Actinobacillus
ASV1262	Bacteria	Firmicutes	Clostridia	Clostridiales	Christensenellaceae	Christensenellaceae_R-7_group
ASV1263	Bacteria	Firmicutes	Clostridia	Clostridiales	Ruminococcaceae	Ruminiclostridium_6
ASV1264	Bacteria	Firmicutes	Clostridia	Clostridiales	Ruminococcaceae	NA
ASV1265	Bacteria	Firmicutes	Clostridia	Clostridiales	Ruminococcaceae	Ruminococcaceae_UCG-008
ASV1266	Bacteria	Proteobacteria	Gammaproteobacteria	Betaproteobacteriales	Burkholderiaceae	Sutterella
ASV1267	Bacteria	Firmicutes	Clostridia	Clostridiales	Ruminococcaceae	Harryflintia
ASV1268	Bacteria	Bacteroidetes	Bacteroidia	Bacteroidales	Prevotellaceae	Prevotella_2
ASV1269	Bacteria	Firmicutes	Negativicutes	Selenomonadales	Veillonellaceae	NA
ASV1270	Bacteria	Firmicutes	Negativicutes	Selenomonadales	Veillonellaceae	Megamonas
ASV1271	Bacteria	Bacteroidetes	Bacteroidia	Bacteroidales	Rikenellaceae	Alistipes
ASV1272	Bacteria	Firmicutes	Clostridia	Clostridiales	Ruminococcaceae	Butyricicoccus
ASV1273	Bacteria	Firmicutes	Clostridia	Clostridiales	Clostridiales_vadinBB60_group	NA
ASV1274	Bacteria	Firmicutes	Clostridia	Clostridiales	Ruminococcaceae	NA
ASV1275	Bacteria	Actinobacteria	Actinobacteria	Corynebacteriales	Corynebacteriaceae	Corynebacterium_1
ASV1276	Bacteria	Firmicutes	Clostridia	Clostridiales	Christensenellaceae	Christensenellaceae_R-7_group
ASV1277	Bacteria	Bacteroidetes	Bacteroidia	Bacteroidales	Prevotellaceae	Paraprevotella
ASV1278	Bacteria	Firmicutes	Clostridia	Clostridiales	Lachnospiraceae	Blautia
ASV1279	Bacteria	Bacteroidetes	Bacteroidia	Bacteroidales	Prevotellaceae	Prevotellaceae_NK3B31_group
ASV1280	Bacteria	Kiritimatiellaeota	Kiritimatiellae	WCHB1-41	NA	NA
ASV1281	Bacteria	Firmicutes	Clostridia	Clostridiales	Clostridiaceae_1	Clostridium_sensu_stricto_1
ASV1282	Bacteria	Firmicutes	Clostridia	Clostridiales	Clostridiales_vadinBB60_group	NA
ASV1283	Bacteria	Firmicutes	Clostridia	Clostridiales	Ruminococcaceae	Ruminococcaceae_UCG-014
ASV1284	Bacteria	Firmicutes	Clostridia	Clostridiales	Lachnospiraceae	Roseburia
ASV1285	Bacteria	Verrucomicrobia	Verrucomicrobiae	Verrucomicrobiales	Verrucomicrobiaceae	NA
ASV1286	Bacteria	Firmicutes	Clostridia	Clostridiales	Ruminococcaceae	Oscillibacter
ASV1287	Bacteria	Firmicutes	Clostridia	Clostridiales	Lachnospiraceae	NA
ASV1288	Bacteria	Lentisphaerae	Lentisphaeria	Victivallales	Victivallaceae	NA
ASV1289	Bacteria	Bacteroidetes	Bacteroidia	Bacteroidales	Bacteroidaceae	Bacteroides
ASV1290	Bacteria	Firmicutes	Clostridia	Clostridiales	Lachnospiraceae	Lachnospiraceae_UCG-010
ASV1291	Bacteria	Kiritimatiellaeota	Kiritimatiellae	WCHB1-41	NA	NA
ASV1292	Bacteria	Firmicutes	Clostridia	Clostridiales	Lachnospiraceae	Lachnospiraceae_FCS020_group
ASV1293	Bacteria	Bacteroidetes	Bacteroidia	Bacteroidales	NA	NA
ASV1294	Bacteria	Bacteroidetes	Bacteroidia	Bacteroidales	Prevotellaceae	Alloprevotella
ASV1295	Bacteria	Proteobacteria	Gammaproteobacteria	Betaproteobacteriales	Burkholderiaceae	Massilia
ASV1296	Bacteria	Bacteroidetes	Bacteroidia	Bacteroidales	Prevotellaceae	Prevotella_9
ASV1297	Bacteria	Firmicutes	Clostridia	Clostridiales	Ruminococcaceae	Ruminococcaceae_UCG-005
ASV1298	Bacteria	Bacteroidetes	Bacteroidia	Bacteroidales	Muribaculaceae	NA
ASV1299	Bacteria	Firmicutes	Clostridia	Clostridiales	Ruminococcaceae	Ruminococcaceae_UCG-005
ASV1300	Bacteria	Proteobacteria	Deltaproteobacteria	Desulfovibrionales	Desulfovibrionaceae	Bilophila
ASV1302	Bacteria	Bacteroidetes	Bacteroidia	Bacteroidales	Bacteroidales_RF16_group	NA
ASV1303	Bacteria	Firmicutes	Clostridia	Clostridiales	Peptococcaceae	NA
ASV1304	Bacteria	Bacteroidetes	Bacteroidia	Bacteroidales	Barnesiellaceae	Barnesiella
ASV1305	Bacteria	Firmicutes	Clostridia	Clostridiales	Ruminococcaceae	NA
ASV1306	Bacteria	Bacteroidetes	Bacteroidia	Bacteroidales	Porphyromonadaceae	Porphyromonas
ASV1307	Bacteria	Firmicutes	Clostridia	Clostridiales	Lachnospiraceae	Anaerostipes
ASV1308	Bacteria	Firmicutes	Negativicutes	Selenomonadales	Veillonellaceae	Veillonella
ASV1309	Bacteria	Firmicutes	Clostridia	Clostridiales	Lachnospiraceae	NA
ASV1310	Bacteria	Bacteroidetes	Bacteroidia	Bacteroidales	Rikenellaceae	Rikenellaceae_RC9_gut_group
ASV1311	Bacteria	Firmicutes	Clostridia	Clostridiales	Lachnospiraceae	Butyrivibrio
ASV1312	Bacteria	Firmicutes	Clostridia	Clostridiales	Ruminococcaceae	NA
ASV1313	Bacteria	Firmicutes	Clostridia	Clostridiales	Lachnospiraceae	NA
ASV1314	Bacteria	Bacteroidetes	Bacteroidia	Bacteroidales	Marinifilaceae	Sanguibacteroides
ASV1315	Bacteria	Firmicutes	Negativicutes	Selenomonadales	Acidaminococcaceae	Acidaminococcus
ASV1316	Bacteria	Firmicutes	Clostridia	Clostridiales	Ruminococcaceae	Ruminococcaceae_UCG-014
ASV1317	Bacteria	Firmicutes	Negativicutes	Selenomonadales	Veillonellaceae	Anaerovibrio
ASV1318	Bacteria	Kiritimatiellaeota	Kiritimatiellae	WCHB1-41	NA	NA
ASV1319	Bacteria	Firmicutes	Clostridia	Clostridiales	Lachnospiraceae	NA
ASV1320	Bacteria	Spirochaetes	Spirochaetia	Spirochaetales	Spirochaetaceae	Treponema_2
ASV1321	Bacteria	Firmicutes	Clostridia	Clostridiales	Ruminococcaceae	NA
ASV1322	Bacteria	Firmicutes	Clostridia	Clostridiales	Lachnospiraceae	Lachnospiraceae_NC2004_group
ASV1323	Bacteria	Firmicutes	Clostridia	Clostridiales	Clostridiales_vadinBB60_group	NA
ASV1324	Bacteria	Actinobacteria	Actinobacteria	Micrococcales	Intrasporangiaceae	NA
ASV1325	Bacteria	Firmicutes	Clostridia	Clostridiales	Ruminococcaceae	Ruminococcaceae_UCG-010
ASV1326	Bacteria	Cyanobacteria	Melainabacteria	Gastranaerophilales	NA	NA
ASV1327	Bacteria	Proteobacteria	Gammaproteobacteria	Betaproteobacteriales	Burkholderiaceae	Comamonas
ASV1328	Bacteria	Bacteroidetes	Bacteroidia	Bacteroidales	Prevotellaceae	Prevotella_9
ASV1329	Bacteria	Bacteroidetes	Bacteroidia	Bacteroidales	Rikenellaceae	Rikenellaceae_RC9_gut_group
ASV1330	Bacteria	Firmicutes	Clostridia	Clostridiales	Ruminococcaceae	Ruminococcaceae_UCG-010
ASV1331	Bacteria	Firmicutes	Clostridia	Clostridiales	Clostridiales_vadinBB60_group	NA
ASV1332	Bacteria	Firmicutes	Clostridia	Clostridiales	Lachnospiraceae	Howardella
ASV1333	Bacteria	Firmicutes	Negativicutes	Selenomonadales	Acidaminococcaceae	Phascolarctobacterium
ASV1335	Bacteria	Proteobacteria	Gammaproteobacteria	Pasteurellales	Pasteurellaceae	Actinobacillus
ASV1336	Bacteria	Kiritimatiellaeota	Kiritimatiellae	WCHB1-41	NA	NA
ASV1337	Bacteria	Bacteroidetes	Bacteroidia	Bacteroidales	Bacteroidaceae	Bacteroides
ASV1338	Bacteria	Proteobacteria	Gammaproteobacteria	Aeromonadales	Succinivibrionaceae	Succinivibrio
ASV1339	Bacteria	Firmicutes	Clostridia	Clostridiales	Christensenellaceae	Christensenellaceae_R-7_group
ASV1340	Bacteria	Bacteroidetes	Bacteroidia	Bacteroidales	Prevotellaceae	Prevotella_7
ASV1341	Bacteria	Bacteroidetes	Bacteroidia	Bacteroidales	Prevotellaceae	Prevotellaceae_NK3B31_group
ASV1342	Bacteria	Firmicutes	Clostridia	Clostridiales	Lachnospiraceae	Blautia
ASV1343	Bacteria	Firmicutes	Clostridia	Clostridiales	Ruminococcaceae	Ruminococcaceae_UCG-010
ASV1344	Bacteria	Bacteroidetes	Bacteroidia	Bacteroidales	Prevotellaceae	Prevotella_2
ASV1345	Bacteria	Firmicutes	Clostridia	Clostridiales	Lachnospiraceae	Agathobacter
ASV1346	Bacteria	Firmicutes	Clostridia	Clostridiales	Ruminococcaceae	NA
ASV1347	Bacteria	Firmicutes	Clostridia	Clostridiales	Lachnospiraceae	2021-04-28
ASV1348	Bacteria	Firmicutes	Clostridia	Clostridiales	Lachnospiraceae	Agathobacter
ASV1349	Bacteria	Lentisphaerae	Lentisphaeria	Victivallales	vadinBE97	NA
ASV1350	Bacteria	Firmicutes	Clostridia	Clostridiales	Lachnospiraceae	NA
ASV1351	Bacteria	Firmicutes	Clostridia	Clostridiales	Lachnospiraceae	Hungatella
ASV1352	Bacteria	Firmicutes	Clostridia	Clostridiales	Ruminococcaceae	Ruminococcus_1
ASV1353	Bacteria	Firmicutes	Clostridia	Clostridiales	Ruminococcaceae	Ruminococcaceae_UCG-005
ASV1354	Bacteria	Firmicutes	Clostridia	Clostridiales	Ruminococcaceae	Ruminococcaceae_UCG-010
ASV1355	Bacteria	Firmicutes	Clostridia	Clostridiales	Family_XIII	Family_XIII_AD3011_group
ASV1356	Bacteria	Firmicutes	Clostridia	Clostridiales	Ruminococcaceae	Ruminococcaceae_UCG-010
ASV1357	Bacteria	Firmicutes	Clostridia	Clostridiales	Ruminococcaceae	Ruminococcaceae_UCG-002
ASV1358	Bacteria	Fibrobacteres	Fibrobacteria	Fibrobacterales	Fibrobacteraceae	Fibrobacter
ASV1359	Bacteria	Firmicutes	Bacilli	Bacillales	Staphylococcaceae	Staphylococcus
ASV1360	Bacteria	Bacteroidetes	Bacteroidia	Bacteroidales	Prevotellaceae	Prevotellaceae_UCG-003
ASV1361	Bacteria	Firmicutes	Clostridia	Clostridiales	Clostridiales_vadinBB60_group	NA
ASV1362	Bacteria	Firmicutes	Clostridia	Clostridiales	Christensenellaceae	Christensenellaceae_R-7_group
ASV1363	Bacteria	Bacteroidetes	Bacteroidia	Bacteroidales	Prevotellaceae	Prevotella_9
ASV1364	Bacteria	Firmicutes	Clostridia	Clostridiales	Ruminococcaceae	Ruminiclostridium_9
ASV1365	Bacteria	Firmicutes	Clostridia	Clostridiales	Lachnospiraceae	NA
ASV1366	Bacteria	Cyanobacteria	Melainabacteria	Gastranaerophilales	NA	NA
ASV1367	Bacteria	Spirochaetes	Spirochaetia	Spirochaetales	Spirochaetaceae	Treponema_2
ASV1368	Bacteria	Bacteroidetes	Bacteroidia	Bacteroidales	Muribaculaceae	NA
ASV1369	Bacteria	Firmicutes	Clostridia	Clostridiales	Ruminococcaceae	Ruminococcaceae_UCG-014
ASV1370	Bacteria	Firmicutes	Clostridia	Clostridiales	Clostridiales_vadinBB60_group	NA
ASV1371	Bacteria	Firmicutes	Bacilli	Lactobacillales	Streptococcaceae	Streptococcus
ASV1372	Bacteria	Firmicutes	Clostridia	Clostridiales	Clostridiales_vadinBB60_group	NA
ASV1373	Bacteria	Actinobacteria	Actinobacteria	Corynebacteriales	Corynebacteriaceae	Corynebacterium_1
ASV1374	Bacteria	Firmicutes	Clostridia	Clostridiales	Ruminococcaceae	Ruminococcaceae_UCG-010
ASV1375	Bacteria	Firmicutes	Negativicutes	Selenomonadales	Veillonellaceae	Megasphaera
ASV1376	Bacteria	Proteobacteria	Gammaproteobacteria	Betaproteobacteriales	Burkholderiaceae	Paenalcaligenes
ASV1377	Bacteria	Firmicutes	Bacilli	Lactobacillales	Streptococcaceae	Streptococcus
ASV1378	Bacteria	Firmicutes	Clostridia	Clostridiales	NA	NA
ASV1379	Bacteria	Firmicutes	Clostridia	Clostridiales	Ruminococcaceae	Fournierella
ASV1380	Bacteria	Firmicutes	Clostridia	Clostridiales	Ruminococcaceae	Flavonifractor
ASV1381	Bacteria	Firmicutes	Clostridia	Clostridiales	Lachnospiraceae	NA
ASV1382	Bacteria	Bacteroidetes	Bacteroidia	Bacteroidales	Prevotellaceae	Prevotellaceae_UCG-001
ASV1383	Bacteria	Bacteroidetes	Bacteroidia	Bacteroidales	Barnesiellaceae	Barnesiella
ASV1384	Bacteria	Actinobacteria	Coriobacteriia	Coriobacteriales	Atopobiaceae	Libanicoccus
ASV1385	Bacteria	Actinobacteria	Actinobacteria	Micrococcales	Dermabacteraceae	Brachybacterium
ASV1386	Bacteria	Bacteroidetes	Bacteroidia	Bacteroidales	Prevotellaceae	NA
ASV1387	Bacteria	Proteobacteria	Gammaproteobacteria	Pseudomonadales	Moraxellaceae	Acinetobacter
ASV1388	Bacteria	Firmicutes	Clostridia	Clostridiales	Ruminococcaceae	Ruminococcaceae_UCG-014
ASV1389	Bacteria	Firmicutes	Clostridia	Clostridiales	Ruminococcaceae	NA
ASV1390	Bacteria	Firmicutes	Clostridia	Clostridiales	Ruminococcaceae	Fournierella
ASV1391	Bacteria	Firmicutes	Clostridia	Clostridiales	Lachnospiraceae	Oribacterium
ASV1392	Bacteria	Firmicutes	Clostridia	Clostridiales	Clostridiaceae_1	Clostridium_sensu_stricto_1
ASV1393	Bacteria	Firmicutes	Clostridia	Clostridiales	Family_XIII	Family_XIII_AD3011_group
ASV1394	Bacteria	Deferribacteres	Deferribacteres	Deferribacterales	Deferribacteraceae	Mucispirillum
ASV1395	Bacteria	Bacteroidetes	Bacteroidia	Bacteroidales	Prevotellaceae	Prevotella_7
ASV1396	Bacteria	Proteobacteria	Deltaproteobacteria	Desulfovibrionales	Desulfovibrionaceae	Mailhella
ASV1397	Bacteria	Firmicutes	Clostridia	Clostridiales	Lachnospiraceae	NA
ASV1398	Bacteria	Proteobacteria	Gammaproteobacteria	Pseudomonadales	Moraxellaceae	Psychrobacter
ASV1399	Bacteria	Firmicutes	Clostridia	Clostridiales	Ruminococcaceae	Ruminococcaceae_UCG-014
ASV1400	Bacteria	Proteobacteria	Gammaproteobacteria	Betaproteobacteriales	Burkholderiaceae	Sutterella
ASV1401	Bacteria	Firmicutes	Clostridia	Clostridiales	Ruminococcaceae	Ruminococcaceae_UCG-010
ASV1402	Bacteria	Firmicutes	Clostridia	NA	NA	NA
ASV1403	Bacteria	Firmicutes	Clostridia	Clostridiales	Lachnospiraceae	Blautia
ASV1404	Bacteria	Firmicutes	Clostridia	Clostridiales	Lachnospiraceae	Syntrophococcus
ASV1405	Bacteria	Bacteroidetes	Bacteroidia	Bacteroidales	Muribaculaceae	NA
ASV1406	Bacteria	Firmicutes	Clostridia	Clostridiales	Ruminococcaceae	Ruminococcaceae_UCG-013
ASV1407	Bacteria	Bacteroidetes	Bacteroidia	Bacteroidales	Prevotellaceae	Prevotellaceae_NK3B31_group
ASV1408	Bacteria	Firmicutes	Clostridia	Clostridiales	Clostridiaceae_1	Clostridium_sensu_stricto_1
ASV1409	Bacteria	Proteobacteria	Gammaproteobacteria	Betaproteobacteriales	Burkholderiaceae	Sutterella
ASV1410	Bacteria	Bacteroidetes	Bacteroidia	Bacteroidales	Marinifilaceae	Odoribacter
ASV1411	Bacteria	Firmicutes	Bacilli	Lactobacillales	Lactobacillaceae	Lactobacillus
ASV1412	Bacteria	Firmicutes	Clostridia	Clostridiales	Ruminococcaceae	Ruminococcaceae_UCG-005
ASV1413	Bacteria	Spirochaetes	Spirochaetia	Spirochaetales	Spirochaetaceae	Treponema_2
ASV1414	Bacteria	Firmicutes	Clostridia	Clostridiales	Lachnospiraceae	Acetitomaculum
ASV1415	Bacteria	Bacteroidetes	Bacteroidia	Bacteroidales	Prevotellaceae	NA
ASV1416	Bacteria	Firmicutes	Clostridia	Clostridiales	Christensenellaceae	Christensenellaceae_R-7_group
ASV1417	Bacteria	Firmicutes	Clostridia	Clostridiales	Ruminococcaceae	Ruminococcus_1
ASV1418	Bacteria	Bacteroidetes	Bacteroidia	Bacteroidales	Muribaculaceae	NA
ASV1419	Bacteria	Bacteroidetes	Bacteroidia	Bacteroidales	Barnesiellaceae	Coprobacter
ASV1420	Bacteria	Firmicutes	Clostridia	Clostridiales	Ruminococcaceae	Ruminococcaceae_UCG-005
ASV1421	Bacteria	Firmicutes	Clostridia	Clostridiales	Lachnospiraceae	Lachnospiraceae_UCG-001
ASV1422	Bacteria	Firmicutes	Clostridia	Clostridiales	NA	NA
ASV1423	Bacteria	Proteobacteria	Alphaproteobacteria	Rhodospirillales	NA	NA
ASV1424	Bacteria	Firmicutes	Clostridia	Clostridiales	Ruminococcaceae	Ruminococcaceae_UCG-002
ASV1425	Bacteria	Firmicutes	Clostridia	Clostridiales	Clostridiaceae_1	Clostridium_sensu_stricto_6
ASV1426	Bacteria	Firmicutes	Clostridia	Clostridiales	Ruminococcaceae	Intestinimonas
ASV1427	Bacteria	Firmicutes	Clostridia	Clostridiales	Clostridiaceae_1	Clostridium_sensu_stricto_1
ASV1428	Bacteria	Fibrobacteres	Fibrobacteria	Fibrobacterales	Fibrobacteraceae	Fibrobacter
ASV1429	Bacteria	Firmicutes	Clostridia	Clostridiales	Lachnospiraceae	Blautia
ASV1430	Bacteria	Bacteroidetes	Bacteroidia	Bacteroidales	Prevotellaceae	Prevotella_9
ASV1431	Bacteria	Firmicutes	Clostridia	Clostridiales	NA	NA
ASV1432	Bacteria	Bacteroidetes	Bacteroidia	Bacteroidales	Tannerellaceae	Parabacteroides
ASV1433	Bacteria	Bacteroidetes	Bacteroidia	Bacteroidales	Prevotellaceae	Prevotella_9
ASV1434	Bacteria	Firmicutes	Clostridia	Clostridiales	Ruminococcaceae	Angelakisella
ASV1435	Bacteria	Bacteroidetes	Bacteroidia	Bacteroidales	Prevotellaceae	Alloprevotella
ASV1436	Bacteria	Firmicutes	Bacilli	Lactobacillales	Lactobacillaceae	Lactobacillus
ASV1437	Bacteria	Firmicutes	Clostridia	Clostridiales	Lachnospiraceae	Lachnoclostridium_12
ASV1438	Bacteria	Firmicutes	Bacilli	Bacillales	Staphylococcaceae	Staphylococcus
ASV1439	Bacteria	Firmicutes	Clostridia	Clostridiales	Lachnospiraceae	Lachnospiraceae_NK4A136_group
ASV1440	Bacteria	Firmicutes	Bacilli	Lactobacillales	Lactobacillaceae	Lactobacillus
ASV1441	Bacteria	Bacteroidetes	Bacteroidia	Bacteroidales	Prevotellaceae	Prevotellaceae_UCG-003
ASV1442	Bacteria	Firmicutes	Clostridia	Clostridiales	Ruminococcaceae	Ruminococcaceae_UCG-014
ASV1443	Bacteria	Firmicutes	Clostridia	Clostridiales	Ruminococcaceae	NA
ASV1444	Bacteria	Cyanobacteria	Melainabacteria	Gastranaerophilales	NA	NA
ASV1445	Bacteria	Bacteroidetes	Bacteroidia	Bacteroidales	Rikenellaceae	Rikenellaceae_RC9_gut_group
ASV1446	Bacteria	Firmicutes	Clostridia	Clostridiales	Ruminococcaceae	Ruminococcaceae_UCG-005
ASV1447	Bacteria	Tenericutes	Mollicutes	Mollicutes_RF39	NA	NA
ASV1448	Bacteria	Firmicutes	Clostridia	Clostridiales	Ruminococcaceae	Ruminococcaceae_UCG-014
ASV1449	Bacteria	Firmicutes	Clostridia	Clostridiales	Family_XIII	NA
ASV1450	Bacteria	Lentisphaerae	Lentisphaeria	Victivallales	vadinBE97	NA
ASV1451	Bacteria	Bacteroidetes	Bacteroidia	Bacteroidales	Prevotellaceae	Prevotella_9
ASV1452	Bacteria	Proteobacteria	Gammaproteobacteria	Betaproteobacteriales	Burkholderiaceae	Comamonas
ASV1453	Bacteria	Firmicutes	Clostridia	Clostridiales	Lachnospiraceae	Lachnospiraceae_UCG-001
ASV1454	Bacteria	Firmicutes	Bacilli	Bacillales	Staphylococcaceae	Staphylococcus
ASV1455	Bacteria	Firmicutes	Clostridia	Clostridiales	Lachnospiraceae	CAG-56
ASV1456	Bacteria	Firmicutes	Clostridia	Clostridiales	Lachnospiraceae	Blautia
ASV1457	Bacteria	Firmicutes	Clostridia	Clostridiales	Ruminococcaceae	Pseudoflavonifractor
ASV1458	Bacteria	Bacteroidetes	Bacteroidia	Bacteroidales	Prevotellaceae	Prevotellaceae_NK3B31_group
ASV1459	Bacteria	Bacteroidetes	Bacteroidia	Bacteroidales	Prevotellaceae	Alloprevotella
ASV1460	Bacteria	Bacteroidetes	Bacteroidia	Bacteroidales	Prevotellaceae	Prevotellaceae_NK3B31_group
ASV1461	Bacteria	Bacteroidetes	Bacteroidia	Bacteroidales	Prevotellaceae	Alloprevotella
ASV1462	Bacteria	Firmicutes	Clostridia	Clostridiales	Lachnospiraceae	Roseburia
ASV1463	Bacteria	Proteobacteria	Gammaproteobacteria	Pseudomonadales	Pseudomonadaceae	Thiopseudomonas
ASV1464	Bacteria	Firmicutes	Clostridia	Clostridiales	Ruminococcaceae	Negativibacillus
ASV1465	Bacteria	Proteobacteria	Gammaproteobacteria	Pseudomonadales	Moraxellaceae	Acinetobacter
ASV1466	Bacteria	Firmicutes	Clostridia	Clostridiales	Lachnospiraceae	Roseburia
ASV1468	Bacteria	Bacteroidetes	Bacteroidia	Bacteroidales	Prevotellaceae	Prevotellaceae_UCG-004
ASV1469	Bacteria	Proteobacteria	Deltaproteobacteria	Desulfovibrionales	Desulfovibrionaceae	Desulfovibrio
ASV1470	Bacteria	Firmicutes	Clostridia	Clostridiales	Ruminococcaceae	Ruminococcaceae_UCG-002
ASV1471	Bacteria	Bacteroidetes	Bacteroidia	Bacteroidales	Bacteroidaceae	Bacteroides
ASV1472	Bacteria	Spirochaetes	Spirochaetia	Spirochaetales	Spirochaetaceae	Treponema_2
ASV1473	Bacteria	Firmicutes	Clostridia	Clostridiales	Ruminococcaceae	Ruminococcaceae_UCG-004
ASV1474	Bacteria	Bacteroidetes	Bacteroidia	Bacteroidales	Prevotellaceae	Prevotella_9
ASV1475	Bacteria	Actinobacteria	Coriobacteriia	Coriobacteriales	Coriobacteriaceae	Collinsella
ASV1476	Bacteria	Firmicutes	Clostridia	Clostridiales	Family_XI	Parvimonas
ASV1478	Bacteria	Firmicutes	Clostridia	Clostridiales	Family_XIII	Family_XIII_AD3011_group
ASV1479	Bacteria	Firmicutes	Clostridia	Clostridiales	Ruminococcaceae	Ruminococcaceae_UCG-005
ASV1480	Bacteria	Firmicutes	Clostridia	Clostridiales	Ruminococcaceae	Oscillibacter
ASV1481	Bacteria	Firmicutes	Bacilli	Lactobacillales	Lactobacillaceae	Lactobacillus
ASV1482	Bacteria	Firmicutes	Bacilli	Bacillales	Planococcaceae	Solibacillus
ASV1483	Bacteria	Proteobacteria	Gammaproteobacteria	Enterobacteriales	Enterobacteriaceae	Rosenbergiella
ASV1484	Bacteria	Proteobacteria	Gammaproteobacteria	Betaproteobacteriales	Burkholderiaceae	Comamonas
ASV1485	Bacteria	Firmicutes	Clostridia	Clostridiales	Ruminococcaceae	Faecalibacterium
ASV1486	Bacteria	Firmicutes	Clostridia	Clostridiales	Lachnospiraceae	Marvinbryantia
ASV1487	Bacteria	Bacteroidetes	Bacteroidia	Bacteroidales	Prevotellaceae	Prevotella_9
ASV1488	Bacteria	Bacteroidetes	Bacteroidia	Sphingobacteriales	Sphingobacteriaceae	Sphingobacterium
ASV1489	Bacteria	Bacteroidetes	Bacteroidia	Bacteroidales	Porphyromonadaceae	Porphyromonas
ASV1490	Bacteria	Firmicutes	Clostridia	Clostridiales	Ruminococcaceae	Ruminococcaceae_UCG-009
ASV1491	Bacteria	Tenericutes	Mollicutes	Izimaplasmatales	NA	NA
ASV1492	Bacteria	Tenericutes	Mollicutes	Mollicutes_RF39	NA	NA
ASV1493	Bacteria	Actinobacteria	Actinobacteria	Micrococcales	Brevibacteriaceae	Brevibacterium
ASV1494	Bacteria	Firmicutes	Clostridia	Clostridiales	Lachnospiraceae	Anaerostipes
ASV1495	Bacteria	Firmicutes	Clostridia	Clostridiales	Ruminococcaceae	Ruminococcaceae_UCG-004
ASV1496	Bacteria	Firmicutes	Clostridia	Clostridiales	Ruminococcaceae	Ruminococcaceae_NK4A214_group
ASV1497	Bacteria	Firmicutes	Negativicutes	Selenomonadales	Veillonellaceae	Selenomonas_1
ASV1498	Bacteria	Planctomycetes	Planctomycetacia	Pirellulales	Pirellulaceae	p-1088-a5_gut_group
ASV1499	Bacteria	Firmicutes	Clostridia	Clostridiales	NA	NA
ASV1500	Bacteria	Firmicutes	Clostridia	Clostridiales	Lachnospiraceae	Coprococcus_3
ASV1501	Bacteria	Bacteroidetes	Bacteroidia	Bacteroidales	Rikenellaceae	Rikenellaceae_RC9_gut_group
ASV1502	Bacteria	Bacteroidetes	Bacteroidia	Bacteroidales	Rikenellaceae	Alistipes
ASV1503	Bacteria	Firmicutes	Clostridia	Clostridiales	Ruminococcaceae	Ruminococcaceae_NK4A214_group
ASV1504	Bacteria	Firmicutes	Clostridia	Clostridiales	Lachnospiraceae	NA
ASV1505	Bacteria	Firmicutes	Clostridia	Clostridiales	Ruminococcaceae	Ruminococcaceae_UCG-010
ASV1506	Bacteria	Bacteroidetes	Bacteroidia	Bacteroidales	Muribaculaceae	NA
ASV1507	Bacteria	Firmicutes	Clostridia	Clostridiales	Ruminococcaceae	Ruminiclostridium_5
ASV1508	Bacteria	Bacteroidetes	Bacteroidia	Bacteroidales	Bacteroidaceae	Bacteroides
ASV1509	Bacteria	Firmicutes	Clostridia	Clostridiales	Ruminococcaceae	Ruminococcus_1
ASV1510	Bacteria	Bacteroidetes	Bacteroidia	Bacteroidales	Prevotellaceae	Prevotella_9
ASV1511	Bacteria	Bacteroidetes	Bacteroidia	Bacteroidales	Prevotellaceae	Alloprevotella
ASV1512	Bacteria	Tenericutes	Mollicutes	Mollicutes_RF39	NA	NA
ASV1513	Bacteria	Proteobacteria	Gammaproteobacteria	Pseudomonadales	Moraxellaceae	Psychrobacter
ASV1514	Bacteria	Firmicutes	Clostridia	Clostridiales	Ruminococcaceae	Ruminococcaceae_UCG-005
ASV1515	Bacteria	Firmicutes	Clostridia	Clostridiales	Lachnospiraceae	NA
ASV1516	Bacteria	Bacteroidetes	Bacteroidia	Bacteroidales	Prevotellaceae	Prevotella_9
ASV1517	Bacteria	Bacteroidetes	Bacteroidia	Bacteroidales	Bacteroidaceae	Bacteroides
ASV1518	Bacteria	Firmicutes	Negativicutes	Selenomonadales	Acidaminococcaceae	Acidaminococcus
ASV1519	Bacteria	Firmicutes	Clostridia	Clostridiales	Family_XIII	Family_XIII_AD3011_group
ASV1520	Bacteria	Firmicutes	Clostridia	Clostridiales	Christensenellaceae	Christensenellaceae_R-7_group
ASV1521	Bacteria	Bacteroidetes	Bacteroidia	Bacteroidales	Prevotellaceae	Prevotella_7
ASV1522	Bacteria	Bacteroidetes	Bacteroidia	Bacteroidales	Prevotellaceae	Prevotella_9
ASV1523	Bacteria	Firmicutes	Clostridia	Clostridiales	Lachnospiraceae	Lachnospira
ASV1524	Bacteria	Bacteroidetes	Bacteroidia	Chitinophagales	Saprospiraceae	Membranicola
ASV1525	Bacteria	Firmicutes	Clostridia	Clostridiales	Ruminococcaceae	Anaerotruncus
ASV1526	Bacteria	Bacteroidetes	Bacteroidia	Bacteroidales	Prevotellaceae	Alloprevotella
ASV1527	Bacteria	Firmicutes	Clostridia	Clostridiales	Ruminococcaceae	Ruminiclostridium_9
ASV1528	Bacteria	Firmicutes	Clostridia	Clostridiales	Family_XIII	Family_XIII_AD3011_group
ASV1529	Bacteria	Firmicutes	Clostridia	Clostridiales	NA	NA
ASV1530	Bacteria	Proteobacteria	Gammaproteobacteria	Betaproteobacteriales	Burkholderiaceae	Sutterella
ASV1531	Bacteria	Firmicutes	Bacilli	Lactobacillales	Lactobacillaceae	Lactobacillus
ASV1532	Bacteria	Actinobacteria	Actinobacteria	Streptomycetales	Streptomycetaceae	Streptomyces
ASV1533	Bacteria	Bacteroidetes	Bacteroidia	Bacteroidales	Muribaculaceae	NA
ASV1534	Bacteria	Firmicutes	Clostridia	Clostridiales	Ruminococcaceae	Ruminococcus_1
ASV1535	Bacteria	Firmicutes	Clostridia	Clostridiales	Lachnospiraceae	Lachnoclostridium
ASV1536	Bacteria	Firmicutes	Clostridia	Clostridiales	Christensenellaceae	Christensenellaceae_R-7_group
ASV1537	Bacteria	Bacteroidetes	Bacteroidia	Bacteroidales	Prevotellaceae	Prevotella_7
ASV1538	Bacteria	Firmicutes	Clostridia	Clostridiales	Ruminococcaceae	Ruminococcaceae_UCG-005
ASV1539	Bacteria	Firmicutes	Clostridia	Clostridiales	Lachnospiraceae	Coprococcus_3
ASV1540	Bacteria	Epsilonbacteraeota	Campylobacteria	Campylobacterales	Helicobacteraceae	Helicobacter
ASV1541	Bacteria	Firmicutes	Clostridia	Clostridiales	Ruminococcaceae	Ruminococcaceae_UCG-005
ASV1542	Bacteria	Proteobacteria	Gammaproteobacteria	Betaproteobacteriales	Burkholderiaceae	Parasutterella
ASV1543	Bacteria	Firmicutes	Clostridia	Clostridiales	Lachnospiraceae	NA
ASV1544	Bacteria	Firmicutes	Clostridia	Clostridiales	Ruminococcaceae	Ruminococcaceae_UCG-005
ASV1545	Bacteria	Firmicutes	Clostridia	Clostridiales	Ruminococcaceae	Oscillibacter
ASV1546	Bacteria	Firmicutes	Clostridia	Clostridiales	NA	NA
ASV1547	Bacteria	Firmicutes	Clostridia	Clostridiales	Ruminococcaceae	Faecalibacterium
ASV1548	Bacteria	Firmicutes	Clostridia	Clostridiales	Clostridiales_vadinBB60_group	NA
ASV1549	Bacteria	Actinobacteria	Actinobacteria	Micrococcales	Microbacteriaceae	NA
ASV1550	Bacteria	Kiritimatiellaeota	Kiritimatiellae	WCHB1-41	NA	NA
ASV1551	Bacteria	Firmicutes	Clostridia	Clostridiales	Ruminococcaceae	NA
ASV1552	Bacteria	Firmicutes	Clostridia	Clostridiales	Lachnospiraceae	Agathobacter
ASV1553	Bacteria	Firmicutes	Clostridia	Clostridiales	Lachnospiraceae	NA
ASV1554	Bacteria	Deinococcus-Thermus	Deinococci	Deinococcales	Trueperaceae	Truepera
ASV1555	Bacteria	Bacteroidetes	Bacteroidia	Bacteroidales	Bacteroidaceae	Bacteroides
ASV1556	Bacteria	Tenericutes	Mollicutes	Anaeroplasmatales	Anaeroplasmataceae	Anaeroplasma
ASV1557	Bacteria	Lentisphaerae	Lentisphaeria	Victivallales	vadinBE97	NA
ASV1558	Bacteria	Firmicutes	Clostridia	Clostridiales	Ruminococcaceae	Ruminococcaceae_UCG-010
ASV1559	Bacteria	Proteobacteria	Gammaproteobacteria	Xanthomonadales	Xanthomonadaceae	Stenotrophomonas
ASV1560	Bacteria	Tenericutes	Mollicutes	Izimaplasmatales	NA	NA
ASV1561	Bacteria	Firmicutes	Clostridia	Clostridiales	Lachnospiraceae	Lachnoclostridium_5
ASV1562	Bacteria	Firmicutes	Clostridia	Clostridiales	Lachnospiraceae	Tyzzerella
ASV1563	Bacteria	Proteobacteria	Gammaproteobacteria	Enterobacteriales	Enterobacteriaceae	Escherichia/Shigella
ASV1564	Bacteria	Firmicutes	Clostridia	Clostridiales	Lachnospiraceae	NA
ASV1565	Bacteria	Firmicutes	Clostridia	Clostridiales	Ruminococcaceae	GCA-900066225
ASV1566	Bacteria	Firmicutes	Bacilli	Lactobacillales	Lactobacillaceae	Lactobacillus
ASV1567	Bacteria	Firmicutes	Clostridia	Clostridiales	Ruminococcaceae	Ruminococcaceae_UCG-005
ASV1568	Bacteria	Firmicutes	Clostridia	Clostridiales	Ruminococcaceae	NA
ASV1569	Bacteria	Proteobacteria	Gammaproteobacteria	Betaproteobacteriales	Burkholderiaceae	Parasutterella
ASV1570	Bacteria	Bacteroidetes	Bacteroidia	Bacteroidales	Barnesiellaceae	Barnesiella
ASV1571	Bacteria	Firmicutes	Clostridia	Clostridiales	Lachnospiraceae	Dorea
ASV1572	Bacteria	Firmicutes	Bacilli	Lactobacillales	Lactobacillaceae	Lactobacillus
ASV1573	Bacteria	Bacteroidetes	Bacteroidia	Bacteroidales	Prevotellaceae	Prevotella_9
ASV1574	Bacteria	Firmicutes	Clostridia	Clostridiales	Ruminococcaceae	Ruminococcaceae_UCG-014
ASV1575	Bacteria	Cyanobacteria	Melainabacteria	Gastranaerophilales	NA	NA
ASV1576	Bacteria	Actinobacteria	Actinobacteria	Bifidobacteriales	Bifidobacteriaceae	Bifidobacterium
ASV1577	Bacteria	Firmicutes	Clostridia	Clostridiales	Lachnospiraceae	Lachnospira
ASV1578	Bacteria	Bacteroidetes	Bacteroidia	Bacteroidales	Muribaculaceae	NA
ASV1579	Bacteria	Firmicutes	Clostridia	Clostridiales	Ruminococcaceae	Ruminococcaceae_UCG-014
ASV1580	Bacteria	Bacteroidetes	Bacteroidia	Bacteroidales	Prevotellaceae	Prevotella
ASV1581	Bacteria	Firmicutes	Clostridia	Clostridiales	Lachnospiraceae	NA
ASV1582	Bacteria	Firmicutes	Clostridia	Clostridiales	Family_XI	Murdochiella
ASV1583	Bacteria	Firmicutes	Clostridia	Clostridiales	Ruminococcaceae	Ruminococcaceae_UCG-005
ASV1584	Bacteria	Tenericutes	Mollicutes	Mollicutes_RF39	NA	NA
ASV1585	Bacteria	Firmicutes	Clostridia	Clostridiales	Lachnospiraceae	Anaerostipes
ASV1587	Bacteria	Cyanobacteria	Melainabacteria	Gastranaerophilales	NA	NA
ASV1588	Bacteria	Elusimicrobia	Elusimicrobia	Elusimicrobiales	Elusimicrobiaceae	Elusimicrobium
ASV1589	Bacteria	Firmicutes	Clostridia	Clostridiales	Lachnospiraceae	Lachnoclostridium
ASV1590	Bacteria	Lentisphaerae	Lentisphaeria	Victivallales	vadinBE97	NA
ASV1591	Bacteria	Proteobacteria	Alphaproteobacteria	Rhodospirillales	NA	NA
ASV1592	Bacteria	Firmicutes	Clostridia	Clostridiales	Lachnospiraceae	Shuttleworthia
ASV1593	Bacteria	Firmicutes	Clostridia	Clostridiales	Ruminococcaceae	Pygmaiobacter
ASV1594	Bacteria	Firmicutes	Clostridia	Clostridiales	Ruminococcaceae	Ruminococcaceae_UCG-002
ASV1595	Bacteria	Bacteroidetes	Bacteroidia	Bacteroidales	Barnesiellaceae	Coprobacter
ASV1596	Bacteria	Cyanobacteria	Melainabacteria	Gastranaerophilales	NA	NA
ASV1597	Bacteria	Firmicutes	Clostridia	Clostridiales	Ruminococcaceae	Ruminococcaceae_UCG-002
ASV1598	Bacteria	Proteobacteria	Gammaproteobacteria	Betaproteobacteriales	Burkholderiaceae	Sutterella
ASV1599	Bacteria	Firmicutes	Bacilli	Lactobacillales	Enterococcaceae	Enterococcus
ASV1600	Bacteria	Firmicutes	Clostridia	Clostridiales	Lachnospiraceae	Blautia
ASV1601	Bacteria	Cyanobacteria	Melainabacteria	Gastranaerophilales	NA	NA
ASV1602	Bacteria	Actinobacteria	Actinobacteria	Actinomycetales	Actinomycetaceae	Mobiluncus
ASV1603	Bacteria	Tenericutes	Mollicutes	Mollicutes_RF39	NA	NA
ASV1604	Bacteria	Firmicutes	Clostridia	Clostridiales	Lachnospiraceae	Eisenbergiella
ASV1605	Bacteria	Firmicutes	Clostridia	Clostridiales	Lachnospiraceae	Lachnospiraceae_UCG-010
ASV1606	Bacteria	Bacteroidetes	Bacteroidia	Bacteroidales	Prevotellaceae	Prevotellaceae_UCG-001
ASV1607	Bacteria	Firmicutes	Clostridia	Clostridiales	Lachnospiraceae	NA
ASV1608	Bacteria	Actinobacteria	Actinobacteria	Bifidobacteriales	Bifidobacteriaceae	Bifidobacterium
ASV1609	Bacteria	Bacteroidetes	Bacteroidia	Bacteroidales	Prevotellaceae	Prevotella_7
ASV1610	Bacteria	Firmicutes	Clostridia	Clostridiales	Lachnospiraceae	Lachnoclostridium
ASV1611	Bacteria	Bacteroidetes	Bacteroidia	Bacteroidales	Prevotellaceae	Prevotellaceae_UCG-003
ASV1612	Bacteria	Tenericutes	Mollicutes	Mollicutes_RF39	NA	NA
ASV1613	Bacteria	Firmicutes	Clostridia	Clostridiales	Ruminococcaceae	NA
ASV1614	Bacteria	Bacteroidetes	Bacteroidia	Bacteroidales	Prevotellaceae	NA
ASV1615	Bacteria	Firmicutes	Clostridia	Clostridiales	Lachnospiraceae	Lachnoclostridium
ASV1616	Bacteria	Firmicutes	Clostridia	Clostridiales	Ruminococcaceae	Ruminiclostridium_9
ASV1617	Bacteria	Firmicutes	Clostridia	DTU014	NA	NA
ASV1618	Bacteria	Firmicutes	Clostridia	Clostridiales	Lachnospiraceae	Hungatella
ASV1619	Bacteria	Firmicutes	Clostridia	Clostridiales	Lachnospiraceae	Tyzzerella
ASV1620	Bacteria	Firmicutes	Clostridia	Clostridiales	Lachnospiraceae	Oribacterium
ASV1621	Bacteria	Firmicutes	Clostridia	Clostridiales	Lachnospiraceae	Marvinbryantia
ASV1622	Bacteria	Kiritimatiellaeota	Kiritimatiellae	WCHB1-41	NA	NA
ASV1623	Bacteria	Bacteroidetes	Bacteroidia	Bacteroidales	Prevotellaceae	Prevotellaceae_UCG-003
ASV1624	Bacteria	Verrucomicrobia	Verrucomicrobiae	Verrucomicrobiales	Akkermansiaceae	Akkermansia
ASV1625	Bacteria	Lentisphaerae	Oligosphaeria	Oligosphaerales	Oligosphaeraceae	Z20
ASV1626	Bacteria	Firmicutes	Clostridia	Clostridiales	Ruminococcaceae	Ruminiclostridium_9
ASV1627	Bacteria	Proteobacteria	Alphaproteobacteria	NA	NA	NA
ASV1628	Bacteria	Firmicutes	Clostridia	Clostridiales	Ruminococcaceae	Ruminococcaceae_UCG-010
ASV1629	Bacteria	Bacteroidetes	Bacteroidia	Bacteroidales	Marinifilaceae	Butyricimonas
ASV1630	Bacteria	Firmicutes	Clostridia	Clostridiales	Ruminococcaceae	Ruminococcaceae_UCG-005
ASV1631	Bacteria	Firmicutes	Erysipelotrichia	Erysipelotrichales	Erysipelotrichaceae	Catenisphaera
ASV1632	Bacteria	Bacteroidetes	Bacteroidia	Bacteroidales	Rikenellaceae	Alistipes
ASV1633	Bacteria	Bacteroidetes	Bacteroidia	Bacteroidales	Bacteroidaceae	Bacteroides
ASV1634	Bacteria	Bacteroidetes	Bacteroidia	Bacteroidales	Muribaculaceae	NA
ASV1635	Bacteria	Firmicutes	Clostridia	Clostridiales	Ruminococcaceae	Ruminococcaceae_UCG-005
ASV1636	Bacteria	Firmicutes	Clostridia	Clostridiales	Lachnospiraceae	Agathobacter
ASV1637	Bacteria	Firmicutes	Negativicutes	Selenomonadales	Veillonellaceae	Anaerovibrio
ASV1638	Bacteria	Bacteroidetes	Bacteroidia	Bacteroidales	Prevotellaceae	Prevotella_9
ASV1639	Bacteria	Proteobacteria	Alphaproteobacteria	Rhizobiales	Rhizobiaceae	Neorhizobium
ASV1640	Bacteria	Chloroflexi	Chloroflexia	Thermomicrobiales	JG30-KF-CM45	NA
ASV1641	Bacteria	Firmicutes	Clostridia	Clostridiales	Lachnospiraceae	Agathobacter
ASV1642	Bacteria	Firmicutes	Clostridia	Clostridiales	Ruminococcaceae	Ruminococcaceae_UCG-013
ASV1643	Bacteria	Bacteroidetes	Bacteroidia	Bacteroidales	Porphyromonadaceae	Porphyromonas
ASV1644	Bacteria	Bacteroidetes	Bacteroidia	Bacteroidales	Prevotellaceae	Prevotella_9
ASV1645	Bacteria	Firmicutes	Clostridia	Clostridiales	Lachnospiraceae	NA
ASV1646	Bacteria	Proteobacteria	Deltaproteobacteria	Desulfovibrionales	Desulfovibrionaceae	Desulfovibrio
ASV1647	Bacteria	Firmicutes	Clostridia	Clostridiales	Ruminococcaceae	Faecalibacterium
ASV1648	Bacteria	Firmicutes	Clostridia	Clostridiales	NA	NA
ASV1649	Bacteria	Bacteroidetes	Bacteroidia	Bacteroidales	Prevotellaceae	Prevotella_9
ASV1650	Bacteria	Bacteroidetes	Bacteroidia	Bacteroidales	Prevotellaceae	Prevotella_7
ASV1651	Bacteria	Firmicutes	Clostridia	Clostridiales	Ruminococcaceae	Ruminococcus_1
ASV1652	Bacteria	Spirochaetes	Spirochaetia	Spirochaetales	Spirochaetaceae	Treponema_2
ASV1653	Bacteria	Actinobacteria	Actinobacteria	Corynebacteriales	Dietziaceae	Dietzia
ASV1654	Bacteria	Bacteroidetes	Bacteroidia	Bacteroidales	Barnesiellaceae	Coprobacter
ASV1655	Bacteria	Firmicutes	Clostridia	Clostridiales	Clostridiales_vadinBB60_group	NA
ASV1656	Bacteria	Firmicutes	Clostridia	Clostridiales	Christensenellaceae	Christensenellaceae_R-7_group
ASV1657	Bacteria	Bacteroidetes	Bacteroidia	Bacteroidales	Marinifilaceae	Butyricimonas
ASV1658	Bacteria	Firmicutes	Clostridia	Clostridiales	Clostridiales_vadinBB60_group	NA
ASV1659	Bacteria	Firmicutes	Clostridia	Clostridiales	Lachnospiraceae	XBB1006
ASV1660	Bacteria	Bacteroidetes	Bacteroidia	Bacteroidales	Muribaculaceae	NA
ASV1661	Bacteria	Firmicutes	Clostridia	Clostridiales	Ruminococcaceae	Ruminococcaceae_NK4A214_group
ASV1662	Bacteria	Cyanobacteria	Melainabacteria	Gastranaerophilales	NA	NA
ASV1663	Bacteria	Firmicutes	Clostridia	Clostridiales	Ruminococcaceae	Ruminococcus_2
ASV1664	Bacteria	Firmicutes	Clostridia	Clostridiales	Ruminococcaceae	Ruminococcaceae_UCG-013
ASV1665	Bacteria	Fusobacteria	Fusobacteriia	Fusobacteriales	Fusobacteriaceae	Fusobacterium
ASV1666	Bacteria	Firmicutes	Clostridia	Clostridiales	Ruminococcaceae	Ruminococcaceae_NK4A214_group
ASV1667	Bacteria	Firmicutes	Clostridia	Clostridiales	Ruminococcaceae	Faecalibacterium
ASV1668	Bacteria	Firmicutes	Negativicutes	Selenomonadales	Acidaminococcaceae	Phascolarctobacterium
ASV1669	Bacteria	Bacteroidetes	Bacteroidia	Bacteroidales	Prevotellaceae	Prevotellaceae_NK3B31_group
ASV1670	Bacteria	Spirochaetes	Spirochaetia	Spirochaetales	Spirochaetaceae	Treponema_2
ASV1671	Bacteria	Actinobacteria	Actinobacteria	Micrococcales	Microbacteriaceae	Curtobacterium
ASV1672	Bacteria	Bacteroidetes	Bacteroidia	Bacteroidales	Prevotellaceae	NA
ASV1673	Bacteria	Firmicutes	Clostridia	Clostridiales	Ruminococcaceae	Ruminococcaceae_UCG-014
ASV1674	Bacteria	Firmicutes	Negativicutes	Selenomonadales	Veillonellaceae	Megasphaera
ASV1675	Bacteria	Proteobacteria	Alphaproteobacteria	NA	NA	NA
ASV1676	Bacteria	Firmicutes	Clostridia	Clostridiales	Lachnospiraceae	Roseburia
ASV1677	Bacteria	Firmicutes	Clostridia	Clostridiales	Ruminococcaceae	Ruminococcaceae_UCG-010
ASV1678	Bacteria	Firmicutes	Clostridia	Clostridiales	Ruminococcaceae	Ruminococcus_1
ASV1679	Bacteria	Firmicutes	Bacilli	Lactobacillales	Aerococcaceae	Aerosphaera
ASV1680	Bacteria	Proteobacteria	Gammaproteobacteria	Betaproteobacteriales	Burkholderiaceae	Variovorax
ASV1681	Bacteria	Firmicutes	Clostridia	Clostridiales	Lachnospiraceae	NA
ASV1682	Bacteria	Firmicutes	Clostridia	Clostridiales	Lachnospiraceae	Anaerostipes
ASV1683	Bacteria	Actinobacteria	Actinobacteria	Corynebacteriales	Corynebacteriaceae	NA
ASV1684	Bacteria	Firmicutes	Clostridia	Clostridiales	Ruminococcaceae	Candidatus_Soleaferrea
ASV1685	Bacteria	Firmicutes	Clostridia	Clostridiales	Lachnospiraceae	Agathobacter
ASV1686	Bacteria	Firmicutes	Clostridia	Clostridiales	Ruminococcaceae	Ruminococcaceae_UCG-010
ASV1688	Bacteria	Firmicutes	Clostridia	Clostridiales	NA	NA
ASV1689	Bacteria	Cyanobacteria	Melainabacteria	Gastranaerophilales	NA	NA
ASV1690	Bacteria	Firmicutes	Clostridia	Clostridiales	Clostridiales_vadinBB60_group	NA
ASV1691	Bacteria	Bacteroidetes	Bacteroidia	Bacteroidales	Rikenellaceae	Rikenellaceae_RC9_gut_group
ASV1692	Bacteria	Firmicutes	Clostridia	Clostridiales	Ruminococcaceae	Oscillibacter
ASV1693	Bacteria	Firmicutes	Clostridia	Clostridiales	Lachnospiraceae	Tyzzerella
ASV1694	Bacteria	Proteobacteria	Gammaproteobacteria	Pseudomonadales	Moraxellaceae	Acinetobacter
ASV1695	Bacteria	Bacteroidetes	Bacteroidia	Bacteroidales	Prevotellaceae	Prevotellaceae_UCG-003
ASV1696	Bacteria	Actinobacteria	Actinobacteria	Micrococcales	Micrococcaceae	Glutamicibacter
ASV1697	Bacteria	Firmicutes	Clostridia	Clostridiales	Clostridiales_vadinBB60_group	NA
ASV1698	Bacteria	Cyanobacteria	Melainabacteria	Gastranaerophilales	NA	NA
ASV1699	Bacteria	Firmicutes	Clostridia	Clostridiales	Ruminococcaceae	GCA-900066225
ASV1700	Bacteria	Firmicutes	Negativicutes	Selenomonadales	Veillonellaceae	NA
ASV1701	Bacteria	Bacteroidetes	Bacteroidia	Bacteroidales	Bacteroidaceae	Bacteroides
ASV1702	Bacteria	Bacteroidetes	Bacteroidia	Bacteroidales	Prevotellaceae	NA
ASV1705	Bacteria	Proteobacteria	Gammaproteobacteria	Pseudomonadales	Pseudomonadaceae	Pseudomonas
ASV1706	Bacteria	Firmicutes	Clostridia	Clostridiales	Ruminococcaceae	Oscillibacter
ASV1707	Bacteria	Proteobacteria	Deltaproteobacteria	Desulfovibrionales	Desulfovibrionaceae	NA
ASV1708	Bacteria	Actinobacteria	Coriobacteriia	Coriobacteriales	NA	NA
ASV1709	Bacteria	Bacteroidetes	Bacteroidia	Bacteroidales	Prevotellaceae	Prevotellaceae_NK3B31_group
ASV1710	Bacteria	Firmicutes	Bacilli	Lactobacillales	Carnobacteriaceae	Carnobacterium
ASV1711	Bacteria	Firmicutes	Clostridia	Clostridiales	Lachnospiraceae	NA
ASV1712	Bacteria	Firmicutes	Bacilli	Lactobacillales	Lactobacillaceae	Lactobacillus
ASV1713	Bacteria	Firmicutes	Clostridia	Clostridiales	Ruminococcaceae	Ruminococcaceae_UCG-014
ASV1714	Bacteria	Firmicutes	Bacilli	Lactobacillales	Aerococcaceae	Aerococcus
ASV1715	Bacteria	Firmicutes	Clostridia	Clostridiales	Ruminococcaceae	Ruminococcaceae_UCG-005
ASV1716	Bacteria	Firmicutes	Clostridia	Clostridiales	Ruminococcaceae	Ruminococcaceae_UCG-014
ASV1717	Bacteria	Firmicutes	Clostridia	Clostridiales	Lachnospiraceae	Epulopiscium
ASV1718	Bacteria	Firmicutes	Clostridia	Clostridiales	Ruminococcaceae	NA
ASV1719	Bacteria	Proteobacteria	Gammaproteobacteria	Betaproteobacteriales	Burkholderiaceae	Sutterella
ASV1720	Bacteria	Bacteroidetes	Bacteroidia	Bacteroidales	Bacteroidaceae	Bacteroides
ASV1721	Bacteria	Firmicutes	Clostridia	Clostridiales	Clostridiaceae_1	Clostridium_sensu_stricto_1
ASV1722	Bacteria	Spirochaetes	Spirochaetia	Spirochaetales	Spirochaetaceae	Treponema_2
ASV1723	Bacteria	Kiritimatiellaeota	Kiritimatiellae	WCHB1-41	NA	NA
ASV1724	Bacteria	Firmicutes	Clostridia	Clostridiales	Ruminococcaceae	Ruminococcaceae_UCG-014
ASV1725	Bacteria	Firmicutes	Clostridia	Clostridiales	Lachnospiraceae	Lachnospiraceae_UCG-001
ASV1726	Bacteria	Bacteroidetes	Bacteroidia	NA	NA	NA
ASV1727	Bacteria	Actinobacteria	Actinobacteria	Corynebacteriales	Dietziaceae	Dietzia
ASV1728	Bacteria	Firmicutes	Clostridia	Clostridiales	NA	NA
ASV1729	Bacteria	Firmicutes	Clostridia	Clostridiales	Ruminococcaceae	Butyricicoccus
ASV1730	Bacteria	Firmicutes	Erysipelotrichia	Erysipelotrichales	Erysipelotrichaceae	Turicibacter
ASV1731	Bacteria	Firmicutes	Clostridia	Clostridiales	Ruminococcaceae	Ruminococcaceae_UCG-014
ASV1732	Bacteria	Proteobacteria	Gammaproteobacteria	Xanthomonadales	Xanthomonadaceae	Stenotrophomonas
ASV1733	Bacteria	Firmicutes	Clostridia	Clostridiales	Ruminococcaceae	Ruminococcaceae_UCG-010
ASV1734	Bacteria	Firmicutes	Clostridia	Clostridiales	Lachnospiraceae	Dorea
ASV1735	Bacteria	Actinobacteria	Actinobacteria	Corynebacteriales	Corynebacteriaceae	Corynebacterium_1
ASV1736	Bacteria	Firmicutes	Clostridia	Clostridiales	Lachnospiraceae	Blautia
ASV1737	Bacteria	Firmicutes	Clostridia	Clostridiales	Ruminococcaceae	Ruminococcaceae_UCG-010
ASV1738	Bacteria	Firmicutes	Clostridia	Clostridiales	Family_XI	Ezakiella
ASV1739	Bacteria	Firmicutes	Clostridia	Clostridiales	Ruminococcaceae	Ruminiclostridium_9
ASV1740	Bacteria	Bacteroidetes	Bacteroidia	Bacteroidales	Prevotellaceae	Prevotella_9
ASV1741	Bacteria	Bacteroidetes	Bacteroidia	Bacteroidales	Prevotellaceae	Prevotella_9
ASV1742	Bacteria	Bacteroidetes	Bacteroidia	Bacteroidales	Tannerellaceae	Parabacteroides
ASV1743	Bacteria	Actinobacteria	Coriobacteriia	Coriobacteriales	Eggerthellaceae	NA
ASV1744	Bacteria	Firmicutes	Clostridia	Clostridiales	Lachnospiraceae	Lachnospiraceae_UCG-001
ASV1745	Bacteria	Bacteroidetes	Bacteroidia	Bacteroidales	Prevotellaceae	NA
ASV1746	Bacteria	Bacteroidetes	Bacteroidia	Bacteroidales	Muribaculaceae	NA
ASV1747	Bacteria	Firmicutes	Negativicutes	Selenomonadales	Veillonellaceae	Anaerovibrio
ASV1748	Bacteria	Firmicutes	Clostridia	Clostridiales	Lachnospiraceae	Roseburia
ASV1749	Bacteria	Bacteroidetes	Bacteroidia	Bacteroidales	Prevotellaceae	Prevotella_2
ASV1750	Bacteria	Firmicutes	Bacilli	Bacillales	Planococcaceae	Solibacillus
ASV1751	Bacteria	Bacteroidetes	Bacteroidia	Bacteroidales	Prevotellaceae	Prevotella_9
ASV1752	Bacteria	Epsilonbacteraeota	Campylobacteria	Campylobacterales	Helicobacteraceae	Helicobacter
ASV1753	Bacteria	Proteobacteria	Gammaproteobacteria	Betaproteobacteriales	Burkholderiaceae	Sutterella
ASV1754	Bacteria	Firmicutes	Clostridia	Clostridiales	Lachnospiraceae	Lachnospiraceae_NK4A136_group
ASV1755	Bacteria	Tenericutes	Mollicutes	Izimaplasmatales	NA	NA
ASV1756	Bacteria	Bacteroidetes	Bacteroidia	Bacteroidales	Bacteroidaceae	Bacteroides
ASV1757	Bacteria	Firmicutes	Clostridia	Clostridiales	Ruminococcaceae	NA
ASV1759	Bacteria	Firmicutes	Clostridia	Clostridiales	Clostridiales_vadinBB60_group	NA
ASV1760	Bacteria	Bacteroidetes	Bacteroidia	Bacteroidales	Muribaculaceae	NA
ASV1761	Bacteria	Bacteroidetes	Bacteroidia	Bacteroidales	Prevotellaceae	Alloprevotella
ASV1762	Bacteria	Firmicutes	Bacilli	Bacillales	Planococcaceae	Caryophanon
ASV1763	Bacteria	Bacteroidetes	Bacteroidia	Bacteroidales	Prevotellaceae	Prevotellaceae_NK3B31_group
ASV1764	Bacteria	Actinobacteria	Actinobacteria	Bifidobacteriales	Bifidobacteriaceae	Bifidobacterium
ASV1765	Bacteria	Firmicutes	Bacilli	Lactobacillales	Leuconostocaceae	Weissella
ASV1766	Bacteria	Firmicutes	Clostridia	Clostridiales	Ruminococcaceae	Oscillibacter
ASV1767	Bacteria	Synergistetes	Synergistia	Synergistales	Synergistaceae	Cloacibacillus
ASV1768	Bacteria	Firmicutes	Clostridia	Clostridiales	Clostridiales_vadinBB60_group	NA
ASV1769	Bacteria	Proteobacteria	Deltaproteobacteria	Desulfovibrionales	Desulfovibrionaceae	Desulfovibrio
ASV1770	Bacteria	Bacteroidetes	Bacteroidia	Bacteroidales	Prevotellaceae	Alloprevotella
ASV1771	Bacteria	Bacteroidetes	Bacteroidia	Bacteroidales	Prevotellaceae	Prevotellaceae_NK3B31_group
ASV1772	Bacteria	Bacteroidetes	Bacteroidia	Bacteroidales	Prevotellaceae	Alloprevotella
ASV1773	Bacteria	Firmicutes	Clostridia	Clostridiales	Ruminococcaceae	Intestinimonas
ASV1774	Bacteria	Bacteroidetes	Bacteroidia	Bacteroidales	Prevotellaceae	Prevotella_9
ASV1775	Bacteria	Epsilonbacteraeota	Campylobacteria	Campylobacterales	Campylobacteraceae	Campylobacter
ASV1776	Bacteria	Bacteroidetes	Bacteroidia	Bacteroidales	Bacteroidaceae	Bacteroides
ASV1777	Bacteria	Firmicutes	Clostridia	Clostridiales	Christensenellaceae	Christensenellaceae_R-7_group
ASV1778	Bacteria	Firmicutes	Clostridia	Clostridiales	Ruminococcaceae	NA
ASV1779	Bacteria	Firmicutes	Clostridia	Clostridiales	Clostridiales_vadinBB60_group	NA
ASV1780	Bacteria	Proteobacteria	Gammaproteobacteria	Pseudomonadales	Pseudomonadaceae	Pseudomonas
ASV1781	Bacteria	Bacteroidetes	Bacteroidia	Bacteroidales	Prevotellaceae	Prevotella_9
ASV1782	Bacteria	Firmicutes	Clostridia	Clostridiales	Lachnospiraceae	NA
ASV1783	Bacteria	Proteobacteria	Deltaproteobacteria	Bradymonadales	NA	NA
ASV1784	Bacteria	Bacteroidetes	Bacteroidia	Bacteroidales	Muribaculaceae	NA
ASV1785	Bacteria	Firmicutes	Bacilli	Lactobacillales	Enterococcaceae	Enterococcus
ASV1786	Bacteria	Firmicutes	Bacilli	Lactobacillales	Leuconostocaceae	Weissella
ASV1787	Bacteria	Firmicutes	Clostridia	Clostridiales	Ruminococcaceae	Subdoligranulum
ASV1788	Bacteria	Firmicutes	Clostridia	Clostridiales	Ruminococcaceae	Ruminococcaceae_NK4A214_group
ASV1789	Bacteria	Firmicutes	Clostridia	Clostridiales	Lachnospiraceae	NA
ASV1790	Bacteria	Fibrobacteres	Fibrobacteria	Fibrobacterales	Fibrobacteraceae	Fibrobacter
ASV1791	Bacteria	Firmicutes	Clostridia	Clostridiales	Lachnospiraceae	2021-04-28
ASV1792	Bacteria	Lentisphaerae	Lentisphaeria	Victivallales	Victivallaceae	NA
ASV1793	Bacteria	Firmicutes	Clostridia	Clostridiales	Lachnospiraceae	NA
ASV1794	Bacteria	Firmicutes	Bacilli	Lactobacillales	Lactobacillaceae	Lactobacillus
ASV1795	Bacteria	Firmicutes	Clostridia	Clostridiales	Peptococcaceae	Peptococcus
ASV1796	Bacteria	Firmicutes	Clostridia	Clostridiales	Clostridiales_vadinBB60_group	NA
ASV1797	Bacteria	Firmicutes	Clostridia	Clostridiales	Lachnospiraceae	NA
ASV1798	Bacteria	Firmicutes	Bacilli	Lactobacillales	Carnobacteriaceae	NA
ASV1799	Bacteria	Bacteroidetes	Bacteroidia	Bacteroidales	Prevotellaceae	Prevotella_2
ASV1800	Bacteria	Firmicutes	Clostridia	Clostridiales	Family_XIII	NA
ASV1801	Bacteria	Firmicutes	Clostridia	Clostridiales	Lachnospiraceae	Roseburia
ASV1802	Bacteria	Firmicutes	Clostridia	Clostridiales	Ruminococcaceae	NA
ASV1803	Bacteria	Firmicutes	Clostridia	Clostridiales	NA	NA
ASV1804	Bacteria	Bacteroidetes	Bacteroidia	Bacteroidales	Prevotellaceae	Prevotella_2
ASV1805	Bacteria	Firmicutes	Clostridia	Clostridiales	Clostridiales_vadinBB60_group	NA
ASV1806	Bacteria	Firmicutes	Negativicutes	Selenomonadales	Acidaminococcaceae	Phascolarctobacterium
ASV1807	Bacteria	Firmicutes	Negativicutes	Selenomonadales	Veillonellaceae	Megasphaera
ASV1808	Bacteria	Firmicutes	Clostridia	Clostridiales	Ruminococcaceae	Ruminococcaceae_UCG-014
ASV1809	Bacteria	Proteobacteria	Gammaproteobacteria	Pseudomonadales	Pseudomonadaceae	Oblitimonas
ASV1810	Bacteria	Bacteroidetes	Bacteroidia	Bacteroidales	Muribaculaceae	NA
ASV1811	Bacteria	Firmicutes	Bacilli	Lactobacillales	Aerococcaceae	Aerococcus
ASV1812	Bacteria	Firmicutes	Clostridia	Clostridiales	Ruminococcaceae	NA
ASV1813	Bacteria	Elusimicrobia	Elusimicrobia	Elusimicrobiales	Elusimicrobiaceae	Elusimicrobium
ASV1814	Bacteria	Proteobacteria	Gammaproteobacteria	Aeromonadales	Succinivibrionaceae	Anaerobiospirillum
ASV1815	Bacteria	Cyanobacteria	Oxyphotobacteria	Chloroplast	NA	NA
ASV1816	Bacteria	Bacteroidetes	Bacteroidia	Bacteroidales	Prevotellaceae	NA
ASV1817	Bacteria	Firmicutes	Clostridia	Clostridiales	Lachnospiraceae	NA
ASV1818	Bacteria	Firmicutes	Bacilli	Lactobacillales	Lactobacillaceae	Lactobacillus
ASV1819	Bacteria	Firmicutes	Clostridia	Clostridiales	Ruminococcaceae	Ruminococcaceae_UCG-005
ASV1820	Bacteria	Bacteroidetes	Bacteroidia	Bacteroidales	Prevotellaceae	Prevotellaceae_UCG-004
ASV1821	Bacteria	Firmicutes	Clostridia	Clostridiales	NA	NA
ASV1822	Bacteria	Bacteroidetes	Bacteroidia	Bacteroidales	Prevotellaceae	Paraprevotella
ASV1823	Bacteria	Actinobacteria	Coriobacteriia	Coriobacteriales	Atopobiaceae	Libanicoccus
ASV1824	Bacteria	Bacteroidetes	Bacteroidia	Bacteroidales	Prevotellaceae	Prevotella_2
ASV1825	Bacteria	Firmicutes	Negativicutes	Selenomonadales	Veillonellaceae	Anaerovibrio
ASV1826	Bacteria	Actinobacteria	Coriobacteriia	Coriobacteriales	Eggerthellaceae	NA
ASV1827	Bacteria	Firmicutes	Clostridia	Clostridiales	Ruminococcaceae	Butyricicoccus
ASV1828	Bacteria	Firmicutes	Negativicutes	Selenomonadales	Veillonellaceae	Veillonella
ASV1829	Bacteria	Bacteroidetes	Bacteroidia	Bacteroidales	Prevotellaceae	Alloprevotella
ASV1831	Bacteria	Bacteroidetes	Bacteroidia	Bacteroidales	Marinifilaceae	Butyricimonas
ASV1832	Bacteria	Bacteroidetes	Bacteroidia	Bacteroidales	Prevotellaceae	Prevotellaceae_NK3B31_group
ASV1833	Bacteria	Bacteroidetes	Bacteroidia	Bacteroidales	Prevotellaceae	Prevotella_9
ASV1834	Bacteria	Firmicutes	Clostridia	Clostridiales	Family_XI	W5053
ASV1835	Bacteria	Firmicutes	Clostridia	Clostridiales	Ruminococcaceae	NA
ASV1836	Bacteria	Tenericutes	Mollicutes	Anaeroplasmatales	Anaeroplasmataceae	Anaeroplasma
ASV1837	Bacteria	Bacteroidetes	Bacteroidia	Bacteroidales	Prevotellaceae	Prevotella_9
ASV1838	Bacteria	Firmicutes	Clostridia	Clostridiales	Peptococcaceae	NA
ASV1839	Bacteria	Bacteroidetes	Bacteroidia	Bacteroidales	Tannerellaceae	Parabacteroides
ASV1840	Bacteria	Bacteroidetes	Bacteroidia	Bacteroidales	Prevotellaceae	Prevotella_9
ASV1841	Bacteria	Firmicutes	Clostridia	Clostridiales	Christensenellaceae	NA
ASV1842	Bacteria	Bacteroidetes	Bacteroidia	Bacteroidales	Prevotellaceae	Prevotella_9
ASV1843	Bacteria	Firmicutes	Clostridia	Clostridiales	Ruminococcaceae	Ruminococcaceae_UCG-005
ASV1844	Bacteria	Firmicutes	Clostridia	Clostridiales	Ruminococcaceae	Ruminococcaceae_UCG-005
ASV1845	Bacteria	Firmicutes	Clostridia	Clostridiales	Ruminococcaceae	Ruminococcaceae_UCG-014
ASV1846	Bacteria	Bacteroidetes	Bacteroidia	Bacteroidales	Porphyromonadaceae	Porphyromonas
ASV1847	Bacteria	Firmicutes	Clostridia	Clostridiales	Ruminococcaceae	Ruminococcus_1
ASV1848	Bacteria	Firmicutes	Clostridia	Clostridiales	Family_XI	Peptoniphilus
ASV1849	Bacteria	Verrucomicrobia	Verrucomicrobiae	Opitutales	Puniceicoccaceae	Cerasicoccus
ASV1850	Bacteria	Firmicutes	Clostridia	Clostridiales	Ruminococcaceae	UBA1819
ASV1851	Bacteria	Bacteroidetes	Bacteroidia	Bacteroidales	Muribaculaceae	NA
ASV1852	Bacteria	Bacteroidetes	Bacteroidia	Bacteroidales	Prevotellaceae	Prevotella_9
ASV1853	Bacteria	Firmicutes	Clostridia	Clostridiales	Ruminococcaceae	Ruminococcaceae_UCG-010
ASV1854	Bacteria	Bacteroidetes	Bacteroidia	Bacteroidales	Prevotellaceae	NA
ASV1855	Bacteria	Firmicutes	Clostridia	Clostridiales	Ruminococcaceae	NA
ASV1856	Bacteria	Firmicutes	Negativicutes	Selenomonadales	Acidaminococcaceae	Acidaminococcus
ASV1857	Bacteria	Bacteroidetes	Bacteroidia	Bacteroidales	Prevotellaceae	Alloprevotella
ASV1858	Bacteria	Bacteroidetes	Bacteroidia	Bacteroidales	Bacteroidaceae	Bacteroides
ASV1859	Bacteria	Bacteroidetes	Bacteroidia	Bacteroidales	Bacteroidaceae	Bacteroides
ASV1860	Bacteria	Firmicutes	Clostridia	Clostridiales	Ruminococcaceae	Ruminococcaceae_UCG-010
ASV1861	Bacteria	Firmicutes	Clostridia	Clostridiales	Lachnospiraceae	NA
ASV1862	Bacteria	Firmicutes	Clostridia	Clostridiales	Lachnospiraceae	NA
ASV1863	Bacteria	Firmicutes	Clostridia	Clostridiales	Ruminococcaceae	Faecalibacterium
ASV1864	Bacteria	Firmicutes	Clostridia	Clostridiales	Ruminococcaceae	Ruminococcaceae_UCG-010
ASV1865	Bacteria	Firmicutes	Clostridia	Clostridiales	Ruminococcaceae	Ruminococcaceae_UCG-014
ASV1866	Bacteria	Firmicutes	Bacilli	Lactobacillales	Enterococcaceae	Enterococcus
ASV1867	Bacteria	Bacteroidetes	Bacteroidia	Bacteroidales	Marinifilaceae	Sanguibacteroides
ASV1868	Bacteria	Bacteroidetes	Bacteroidia	Bacteroidales	Prevotellaceae	NA
ASV1869	Bacteria	Bacteroidetes	Bacteroidia	Bacteroidales	Marinifilaceae	Butyricimonas
ASV1870	Bacteria	Bacteroidetes	Bacteroidia	Bacteroidales	Prevotellaceae	Alloprevotella
ASV1871	Bacteria	Verrucomicrobia	Verrucomicrobiae	Opitutales	Puniceicoccaceae	Cerasicoccus
ASV1872	Bacteria	Firmicutes	Clostridia	Clostridiales	Clostridiales_vadinBB60_group	NA
ASV1873	Bacteria	Firmicutes	Clostridia	Clostridiales	Ruminococcaceae	Ruminococcaceae_UCG-014
ASV1874	Bacteria	Firmicutes	Clostridia	Clostridiales	Ruminococcaceae	Negativibacillus
ASV1875	Bacteria	Firmicutes	Clostridia	Clostridiales	Lachnospiraceae	Lachnospiraceae_UCG-010
ASV1876	Bacteria	Firmicutes	Clostridia	Clostridiales	Ruminococcaceae	Ruminococcaceae_UCG-005
ASV1877	Bacteria	Bacteroidetes	Bacteroidia	Bacteroidales	Rikenellaceae	Rikenellaceae_RC9_gut_group
ASV1878	Bacteria	Firmicutes	Clostridia	Clostridiales	Ruminococcaceae	Ruminococcaceae_UCG-010
ASV1879	Bacteria	Firmicutes	Clostridia	Clostridiales	Ruminococcaceae	Ruminiclostridium_9
ASV1880	Bacteria	Bacteroidetes	Bacteroidia	Bacteroidales	Prevotellaceae	Prevotella_2
ASV1881	Bacteria	Bacteroidetes	Bacteroidia	Bacteroidales	Prevotellaceae	Prevotella_9
ASV1882	Bacteria	Tenericutes	Mollicutes	Izimaplasmatales	NA	NA
ASV1883	Bacteria	Firmicutes	Bacilli	Lactobacillales	Lactobacillaceae	Lactobacillus
ASV1884	Bacteria	Lentisphaerae	Lentisphaeria	Victivallales	Victivallaceae	NA
ASV1885	Bacteria	Firmicutes	Clostridia	Clostridiales	Ruminococcaceae	Ruminococcaceae_NK4A214_group
ASV1886	Bacteria	Firmicutes	Clostridia	Clostridiales	Ruminococcaceae	NA
ASV1887	Bacteria	Firmicutes	Clostridia	Clostridiales	Christensenellaceae	Christensenellaceae_R-7_group
ASV1888	Bacteria	Actinobacteria	Coriobacteriia	Coriobacteriales	Coriobacteriaceae	Collinsella
ASV1889	Bacteria	Proteobacteria	Gammaproteobacteria	Pseudomonadales	Pseudomonadaceae	Pseudomonas
ASV1890	Bacteria	Firmicutes	Clostridia	Clostridiales	Ruminococcaceae	Ruminococcaceae_UCG-014
ASV1891	Bacteria	Lentisphaerae	Lentisphaeria	Victivallales	Victivallaceae	NA
ASV1892	Bacteria	Bacteroidetes	Bacteroidia	Bacteroidales	Prevotellaceae	Prevotella_2
ASV1893	Bacteria	Firmicutes	Bacilli	Lactobacillales	Lactobacillaceae	Lactobacillus
ASV1894	Bacteria	Proteobacteria	Deltaproteobacteria	Desulfovibrionales	Desulfovibrionaceae	Mailhella
ASV1895	Bacteria	Firmicutes	Clostridia	Clostridiales	Christensenellaceae	Christensenellaceae_R-7_group
ASV1896	Bacteria	Firmicutes	Clostridia	Clostridiales	Ruminococcaceae	Ruminococcaceae_UCG-014
ASV1898	Bacteria	Firmicutes	Clostridia	Clostridiales	Ruminococcaceae	Ruminococcaceae_UCG-009
ASV1899	Bacteria	Bacteroidetes	Bacteroidia	Flavobacteriales	Weeksellaceae	Moheibacter
ASV1900	Bacteria	Tenericutes	Mollicutes	Anaeroplasmatales	Anaeroplasmataceae	Anaeroplasma
ASV1901	Bacteria	Firmicutes	Clostridia	Clostridiales	Clostridiales_vadinBB60_group	NA
ASV1902	Bacteria	Actinobacteria	Actinobacteria	Micrococcales	Micrococcaceae	Rothia
ASV1903	Bacteria	Bacteroidetes	Bacteroidia	Bacteroidales	Porphyromonadaceae	Porphyromonas
ASV1904	Bacteria	Spirochaetes	Spirochaetia	Spirochaetales	Spirochaetaceae	Treponema_2
ASV1905	Bacteria	Tenericutes	Mollicutes	Mollicutes_RF39	NA	NA
ASV1906	Bacteria	Firmicutes	Clostridia	Clostridiales	Lachnospiraceae	Roseburia
ASV1907	Bacteria	Firmicutes	Clostridia	Clostridiales	Clostridiales_vadinBB60_group	NA
ASV1908	Bacteria	Bacteroidetes	Bacteroidia	Bacteroidales	Rikenellaceae	Alistipes
ASV1909	Bacteria	Firmicutes	Bacilli	Lactobacillales	Carnobacteriaceae	Atopostipes
ASV1911	Bacteria	Proteobacteria	Alphaproteobacteria	Rhodospirillales	NA	NA
ASV1912	Bacteria	Firmicutes	Negativicutes	Selenomonadales	Veillonellaceae	Anaerovibrio
ASV1913	Bacteria	Firmicutes	Clostridia	Clostridiales	Ruminococcaceae	Angelakisella
ASV1914	Bacteria	Bacteroidetes	Bacteroidia	Bacteroidales	Bacteroidaceae	Bacteroides
ASV1915	Bacteria	Firmicutes	Clostridia	Clostridiales	Clostridiales_vadinBB60_group	NA
ASV1916	Bacteria	Bacteroidetes	Bacteroidia	Bacteroidales	Prevotellaceae	Prevotella_9
ASV1917	Bacteria	Actinobacteria	Actinobacteria	Micrococcales	Intrasporangiaceae	Janibacter
ASV1918	Bacteria	Proteobacteria	Gammaproteobacteria	Enterobacteriales	Enterobacteriaceae	Escherichia/Shigella
ASV1919	Bacteria	Firmicutes	Clostridia	Clostridiales	Clostridiales_vadinBB60_group	NA
ASV1920	Bacteria	Firmicutes	Bacilli	Lactobacillales	Lactobacillaceae	Lactobacillus
ASV1921	Bacteria	Firmicutes	Clostridia	Clostridiales	Ruminococcaceae	Ruminococcaceae_UCG-010
ASV1922	Bacteria	Firmicutes	Negativicutes	Selenomonadales	Veillonellaceae	Megasphaera
ASV1923	Bacteria	Firmicutes	Clostridia	Clostridiales	Ruminococcaceae	Ruminococcaceae_UCG-013
ASV1924	Bacteria	Proteobacteria	Gammaproteobacteria	Pasteurellales	Pasteurellaceae	Actinobacillus
ASV1925	Bacteria	Firmicutes	Clostridia	Clostridiales	Ruminococcaceae	Subdoligranulum
ASV1926	Bacteria	Firmicutes	Bacilli	Lactobacillales	Lactobacillaceae	Lactobacillus
ASV1927	Bacteria	Firmicutes	Clostridia	Clostridiales	Lachnospiraceae	Lachnospiraceae_UCG-001
ASV1928	Bacteria	Firmicutes	Clostridia	Clostridiales	Lachnospiraceae	Lachnospiraceae_NK4A136_group
ASV1929	Bacteria	Firmicutes	Clostridia	Clostridiales	NA	NA
ASV1930	Bacteria	Firmicutes	Clostridia	Clostridiales	Christensenellaceae	Christensenellaceae_R-7_group
ASV1931	Bacteria	Firmicutes	Clostridia	Clostridiales	Lachnospiraceae	Lachnospiraceae_NK4A136_group
ASV1932	Bacteria	Bacteroidetes	Bacteroidia	Bacteroidales	Marinifilaceae	Butyricimonas
ASV1933	Bacteria	Spirochaetes	Spirochaetia	Spirochaetales	Spirochaetaceae	Treponema_2
ASV1934	Bacteria	Firmicutes	Clostridia	Clostridiales	Ruminococcaceae	Ruminococcaceae_UCG-014
ASV1935	Bacteria	Firmicutes	Clostridia	Clostridiales	Peptostreptococcaceae	Romboutsia
ASV1936	Bacteria	Actinobacteria	Coriobacteriia	Coriobacteriales	Atopobiaceae	Atopobium
ASV1937	Bacteria	Verrucomicrobia	Verrucomicrobiae	Opitutales	Puniceicoccaceae	NA
ASV1938	Bacteria	Bacteroidetes	Bacteroidia	Bacteroidales	Prevotellaceae	Prevotella_9
ASV1939	Bacteria	Firmicutes	Clostridia	Clostridiales	NA	NA
ASV1940	Bacteria	Bacteroidetes	Bacteroidia	Bacteroidales	Bacteroidaceae	Bacteroides
ASV1941	Bacteria	Bacteroidetes	Bacteroidia	Bacteroidales	Prevotellaceae	Alloprevotella
ASV1942	Bacteria	Bacteroidetes	Bacteroidia	Bacteroidales	Bacteroidaceae	Bacteroides
ASV1943	Bacteria	Bacteroidetes	Bacteroidia	Bacteroidales	Prevotellaceae	NA
ASV1944	Bacteria	Firmicutes	Clostridia	Clostridiales	Lachnospiraceae	Agathobacter
ASV1945	Bacteria	Proteobacteria	Gammaproteobacteria	Aeromonadales	Succinivibrionaceae	Succinivibrio
ASV1946	Bacteria	Firmicutes	Negativicutes	Selenomonadales	Veillonellaceae	Megasphaera
ASV1947	Bacteria	Actinobacteria	Actinobacteria	Corynebacteriales	Corynebacteriaceae	Corynebacterium_1
ASV1948	Bacteria	Firmicutes	Clostridia	Clostridiales	Ruminococcaceae	Ruminococcus_1
ASV1949	Bacteria	Actinobacteria	Coriobacteriia	Coriobacteriales	Atopobiaceae	NA
ASV1950	Bacteria	Bacteroidetes	Bacteroidia	Bacteroidales	Rikenellaceae	Rikenellaceae_RC9_gut_group
ASV1951	Bacteria	Bacteroidetes	Bacteroidia	Bacteroidales	F082	NA
ASV1952	Bacteria	Firmicutes	Clostridia	Clostridiales	NA	NA
ASV1953	Bacteria	Firmicutes	Clostridia	Clostridiales	Ruminococcaceae	Ruminococcaceae_UCG-014
ASV1954	Bacteria	Bacteroidetes	Bacteroidia	Bacteroidales	Bacteroidaceae	Bacteroides
ASV1955	Bacteria	Tenericutes	Mollicutes	Mollicutes_RF39	NA	NA
ASV1956	Bacteria	Firmicutes	Clostridia	Clostridiales	Clostridiales_vadinBB60_group	NA
ASV1958	Bacteria	Bacteroidetes	Bacteroidia	Bacteroidales	Marinifilaceae	Odoribacter
ASV1959	Bacteria	Firmicutes	Clostridia	Clostridiales	Lachnospiraceae	Lachnospiraceae_NK4B4_group
ASV1960	Bacteria	Firmicutes	Clostridia	Clostridiales	Christensenellaceae	Christensenellaceae_R-7_group
ASV1961	Bacteria	Firmicutes	Erysipelotrichia	Erysipelotrichales	Erysipelotrichaceae	Solobacterium
ASV1962	Bacteria	Bacteroidetes	Bacteroidia	Flavobacteriales	Weeksellaceae	Chryseobacterium
ASV1963	Bacteria	Proteobacteria	Deltaproteobacteria	Desulfovibrionales	Desulfovibrionaceae	Bilophila
ASV1964	Bacteria	Firmicutes	Clostridia	Clostridiales	Christensenellaceae	Christensenellaceae_R-7_group
ASV1965	Bacteria	Firmicutes	Clostridia	Clostridiales	Peptococcaceae	NA
ASV1966	Bacteria	Firmicutes	Clostridia	Clostridiales	Clostridiaceae_1	Clostridium_sensu_stricto_6
ASV1967	Bacteria	Bacteroidetes	Bacteroidia	Bacteroidales	Bacteroidales_RF16_group	NA
ASV1968	Bacteria	Firmicutes	Clostridia	Clostridiales	Ruminococcaceae	Ruminiclostridium_5
ASV1969	Bacteria	Firmicutes	Clostridia	Clostridiales	Ruminococcaceae	Ruminococcus_1
ASV1970	Bacteria	Firmicutes	Clostridia	Clostridiales	Lachnospiraceae	Lachnospiraceae_UCG-010
ASV1971	Bacteria	Firmicutes	Clostridia	Clostridiales	Ruminococcaceae	Ruminococcaceae_UCG-010
ASV1972	Bacteria	Bacteroidetes	Bacteroidia	Bacteroidales	Prevotellaceae	Prevotella_2
ASV1974	Bacteria	Synergistetes	Synergistia	Synergistales	Synergistaceae	Cloacibacillus
ASV1975	Bacteria	Firmicutes	Clostridia	Clostridiales	Ruminococcaceae	NA
ASV1976	Bacteria	Cyanobacteria	Melainabacteria	Gastranaerophilales	NA	NA
ASV1977	Bacteria	Firmicutes	Clostridia	Clostridiales	Lachnospiraceae	NA
ASV1978	Bacteria	Firmicutes	Clostridia	Clostridiales	Ruminococcaceae	Ruminococcaceae_UCG-014
ASV1979	Bacteria	Firmicutes	Clostridia	Clostridiales	Ruminococcaceae	Ruminococcaceae_UCG-013
ASV1980	Bacteria	Cyanobacteria	Melainabacteria	Gastranaerophilales	NA	NA
ASV1981	Bacteria	Firmicutes	Clostridia	Clostridiales	Lachnospiraceae	NA
ASV1982	Bacteria	Bacteroidetes	Bacteroidia	Bacteroidales	NA	NA
ASV1983	Bacteria	Firmicutes	Clostridia	Clostridiales	Lachnospiraceae	NA
ASV1984	Bacteria	Firmicutes	Bacilli	Lactobacillales	Lactobacillaceae	Lactobacillus
ASV1985	Bacteria	Spirochaetes	Spirochaetia	Spirochaetales	Spirochaetaceae	Treponema_2
ASV1986	Bacteria	Proteobacteria	Alphaproteobacteria	Rhodospirillales	NA	NA
ASV1987	Bacteria	Bacteroidetes	Bacteroidia	Bacteroidales	Prevotellaceae	Prevotella_7
ASV1988	Bacteria	Bacteroidetes	Bacteroidia	Bacteroidales	Bacteroidaceae	Bacteroides
ASV1989	Bacteria	Bacteroidetes	Bacteroidia	Bacteroidales	Marinifilaceae	Butyricimonas
ASV1990	Bacteria	Firmicutes	Clostridia	Clostridiales	NA	NA
ASV1991	Bacteria	Bacteroidetes	Bacteroidia	Bacteroidales	Prevotellaceae	Prevotella_9
ASV1992	Bacteria	Firmicutes	Clostridia	Clostridiales	Christensenellaceae	Christensenellaceae_R-7_group
ASV1993	Bacteria	Firmicutes	Clostridia	Clostridiales	Family_XI	Finegoldia
ASV1994	Bacteria	Firmicutes	Clostridia	Clostridiales	Family_XIII	Family_XIII_AD3011_group
ASV1995	Bacteria	Tenericutes	Mollicutes	Izimaplasmatales	NA	NA
ASV1996	Bacteria	Firmicutes	Clostridia	Clostridiales	Ruminococcaceae	Ruminococcaceae_UCG-003
ASV1997	Bacteria	Proteobacteria	Gammaproteobacteria	Xanthomonadales	Xanthomonadaceae	NA
ASV1998	Bacteria	Bacteroidetes	Bacteroidia	Bacteroidales	Tannerellaceae	Parabacteroides
ASV1999	Bacteria	Bacteroidetes	Bacteroidia	Bacteroidales	Tannerellaceae	Parabacteroides
ASV2000	Bacteria	Firmicutes	Clostridia	Clostridiales	Lachnospiraceae	Tyzzerella
ASV2001	Bacteria	Bacteroidetes	Bacteroidia	Bacteroidales	Prevotellaceae	Prevotella_9
ASV2002	Bacteria	Actinobacteria	Actinobacteria	Micrococcales	Ruaniaceae	Haloactinobacterium
ASV2003	Bacteria	Firmicutes	Clostridia	Clostridiales	Lachnospiraceae	NA
ASV2004	Bacteria	Bacteroidetes	Bacteroidia	Bacteroidales	Bacteroidales_RF16_group	NA
ASV2005	Bacteria	Firmicutes	Negativicutes	Selenomonadales	Veillonellaceae	Veillonella
ASV2007	Bacteria	Kiritimatiellaeota	Kiritimatiellae	WCHB1-41	NA	NA
ASV2008	Bacteria	Lentisphaerae	Lentisphaeria	Victivallales	Victivallaceae	Victivallis
ASV2009	Bacteria	Bacteroidetes	Bacteroidia	Bacteroidales	Prevotellaceae	Prevotellaceae_NK3B31_group
ASV2010	Bacteria	Firmicutes	Negativicutes	Selenomonadales	Veillonellaceae	Veillonella
ASV2011	Bacteria	Bacteroidetes	Bacteroidia	Sphingobacteriales	Sphingobacteriaceae	Pedobacter
ASV2012	Bacteria	Firmicutes	Clostridia	Clostridiales	Family_XIII	Family_XIII_UCG-001
ASV2013	Bacteria	Bacteroidetes	Bacteroidia	Bacteroidales	Muribaculaceae	NA
ASV2014	Bacteria	Proteobacteria	Alphaproteobacteria	Caulobacterales	Caulobacteraceae	Brevundimonas
ASV2016	Bacteria	Bacteroidetes	Bacteroidia	Bacteroidales	Muribaculaceae	NA
ASV2017	Bacteria	Firmicutes	Clostridia	Clostridiales	Ruminococcaceae	Faecalibacterium
ASV2018	Bacteria	Tenericutes	Mollicutes	Mollicutes_RF39	NA	NA
ASV2019	Bacteria	Firmicutes	Clostridia	Clostridiales	Lachnospiraceae	NA
ASV2020	Bacteria	Firmicutes	Erysipelotrichia	Erysipelotrichales	Erysipelotrichaceae	Holdemanella
ASV2021	Bacteria	Proteobacteria	Gammaproteobacteria	Betaproteobacteriales	Burkholderiaceae	Sutterella
ASV2022	Bacteria	Proteobacteria	Deltaproteobacteria	Desulfovibrionales	Desulfovibrionaceae	Desulfovibrio
ASV2023	Bacteria	Actinobacteria	Coriobacteriia	Coriobacteriales	Eggerthellaceae	NA
ASV2024	Bacteria	Firmicutes	Clostridia	Clostridiales	Lachnospiraceae	NA
ASV2025	Bacteria	Epsilonbacteraeota	Campylobacteria	Campylobacterales	Helicobacteraceae	Helicobacter
ASV2026	Bacteria	Bacteroidetes	Bacteroidia	Bacteroidales	Tannerellaceae	Parabacteroides
ASV2027	Bacteria	Firmicutes	Clostridia	Clostridiales	Ruminococcaceae	NA
ASV2028	Bacteria	Bacteroidetes	Bacteroidia	Bacteroidales	Prevotellaceae	NA
ASV2029	Bacteria	Firmicutes	Negativicutes	Selenomonadales	Veillonellaceae	Megasphaera
ASV2030	Bacteria	Bacteroidetes	Bacteroidia	Bacteroidales	Prevotellaceae	NA
ASV2031	Bacteria	Firmicutes	Clostridia	Clostridiales	Ruminococcaceae	Ruminococcaceae_UCG-014
ASV2032	Bacteria	Firmicutes	Negativicutes	Selenomonadales	Veillonellaceae	Megasphaera
[truncated: 10,395 more rows]
